# Supplementary material for: Characteristics of hospitalized adult patients with laboratory documented Influenza A, B and Respiratory Syncytial Virus – A single center retrospective observational study
Source: PLoS One. 2019 Mar 28;14(3):e0214517. doi: 10.1371/journal.pone.0214517 (PMC6438521; doi:10.1371/journal.pone.0214517)
Supplement: S1 Dataset — (XLSX) [file pone.0214517.s003.XLSX]

## Sheet: CRF
UPN	WINTER	Winter_cat	CHILD_ADULT	BUG	AGE	AGE_GROUP	SEX	HCW	cont/stop	HMO	HOME	Resid_Home_LTCF	HOSPITAL	LOS#	HOSP_WARD	FLU_TYPE	DAYS_SYMP_TO_ER#	BACT_INFEC	BACT_ON_ADMISSION	TAMIFLU	DAYS_SYMP_TO_TAMI#	NOSOC_INFECT	DIAGNOSIS	DM	CNS_DIS	IHD	CHF	RHD_VALV	ASTHMA	COPD_ILD	BRONCHIECT	EMPHYSEMA	TB	S_P_BPD	CRF	Ch_LIVER_DIS	HEMATO_DIS	AIDS_HIV	IMMUNO_SUPP	Ch_ANEMIA	S_P_HOSP_FLU_PNEUMON	DEMENTIA_MR	ACT_MALIGN	OVERWEIGHT	Age_score	DM_Ch_score	Liver_score	Malignancy_score	CKD_score
5	2015-2016	1	Adult	Flu A	36	17-49	0	0		Meucheded	home	home	1	2	OBGY	A	0	0	0	1	1	0	FLU	0	0	0	0	0	0	0	0	0	0	0	0	0	0	0	0	0	0	0	0	0	0	0	0	0	0
6	2015-2016	1	Adult	Flu B	31	17-49	0	0		maccabi	home	home	1	3	OBGY	B	0	0	0	1	0	0	FLU	0	0	0	0	0	0	0	0	0	0	0	0	0	0	0	0	0	0	0	0	0	0	0	0	0	0
7	2015-2016	1	Adult	Flu B	80	60-104	0	0		clalit	home	home	1	4	Pnimit	B	1	0	0	1	3	0	FLU	1	1	0	0	0	0	1	0	0	0	0	0	0	0	0	1	0	0	1	0	1	4	1	0	0	0
8	2015-2016	1	Adult	Flu A	35	17-49	0	0		clalit	home	home	1	4	OBGY	A	0	0	0	1	0	0	FLU	0	0	0	0	0	0	0	0	0	0	0	0	0	0	0	0	0	0	0	0	0	0	0	0	0	0
9	2015-2016	1	Adult	PCR RSV	79	60-104	0	0	s	clalit	home	home	1	3	Pnimit	RSV	4	0	0	0	#VALUE!	0	BRONCHITIS	0	0	0	0	0	0	0	0	0	0	0	0	0	0	0	0	0	1	0	0	1	3	0	0	0	0
10	2015-2016	1	Adult	Flu A	37	17-49	1	0	s	maccabi	home	home	1	2	hematology	A	3	0	0	0	#VALUE!	0	NETROPENIC FEVER	0	0	0	0	0	0	0	0	0	0	0	0	0	0	0	0	0	0	0	0	0	0	0	0	0	0
11	2015-2016	1	Adult	PCR RSV	85	60-104	1	0		clalit	home	home	1	1	Pnimit	RSV	3	0	0	0	#VALUE!	0	BRONCHITIS	0	0	0	0	0	0	0	0	0	0	0	0	0	0	0	0	0	0	1	0	1	4	0	0	0	0
12	2015-2016	1	Adult	PCR RSV	64	50-64	0	0	c	maccabi	home	home	1	2	Pnimit	RSV	21	0	0	0	#VALUE!	0	RSV	0	0	0	0	0	0	0	0	0	0	0	0	0	0	0	0	0	0	0	0	0	2	0	0	0	0
13	2015-2016	1	Adult	Flu A	78	60-104	1	0	c	clalit	home	home	1	14	Pnimit	A	0	0	0	1	0	0	FLU	0	1	1	0	0	0	1	0	0	0	0	1	0	0	0	0	1	0	1	0	0	3	0	0	0	2
16	2015-2016	1	Adult	Flu A	84	60-104	0	0	c	clalit	home	home	1	3	Pnimit	A	7	0	0	1	7	0	BRONCHITIS	1	1	1	0	0	0	0	0	0	0	0	1	0	0	0	0	0	0	0	0	0	4	2	0	0	2
17	2015-2016	1	Adult	Flu A	24	17-49	0	0	s	clalit	home	home	1	4	OBGY	A		0	0	1	0	0	FLU	0	0	0	0	0	0	0	0	0	0	0	0	0	0	0	0	0	0	0	0	0	0	0	0	0	0
18	2015-2016	1	Adult	Flu A	43	17-49	1	0		Meucheded	home	home	1	3	hematology	A	2	1	1	1	3	0	RT PNEUMONIA	1	0	0	0	0	0	0	0	0	0	0	0	0	1	0	1	0	0	0	1	0	0	1	0	2	0
19	2015-2016	1	Adult	Flu A	58	50-64	0	0		clalit	DOROT	LTCF	1	35	Pnimit	A	3	0	0	0	#VALUE!	0	RT PNEUMONIA	0	1	0	0	0	0	0	0	0	0	0	0	0	0	0	0	1	1	1	0	1	1	0	0	0	0
20	2015-2016	1	Adult	Flu A	25	17-49	0	0		clalit	home	home	0	0	ER	A	3	0	0	1	3	0	FLU	0	0	0	0	0	0	0	0	0	0	0	0	0	0	0	0	0	0	0	0	0	0	0	0	0	0
21	2015-2016	1	Adult	Flu A	42	17-49	0	0		clalit	home	home	0	0	ER	A	2	0	0	1	2	0	FLU	0	0	0	0	0	1	0	0	0	0	0	0	0	0	0	0	0	0	0	0	0	0	0	0	0	0
22	2015-2016	1	Adult	Flu A	54	50-64	1	0		clalit	home	home	0	0	ER	A	3	0	0	0	#VALUE!	0	FLU	0	0	0	0	0	0	1	0	0	0	0	0	0	0	0	0	0	0	0	0	0	1	0	0	0	0
23	2015-2016	1	Adult	PCR RSV	84	60-104	0	0	c	maccabi	hostel	LTCF	1	14	Pnimit	RSV	3	0	0	0	#VALUE!	0	COPD ex	0	0	0	0	0	0	1	0	0	0	0	0	0	0	0	1	0	1	0	0	0	4	0	0	0	0
25	2015-2016	1	Adult	PCR RSV	34	17-49	0	0		maccabi	home	home	0	0	ER	RSV	3	0	0	1	3	0	URTI	0	0	0	0	0	0	0	0	0	0	0	0	0	0	0	0	0	0	0	0	1	0	0	0	0	0
26	2015-2016	1	Adult	Flu A	71	60-104	1	0		clalit	DOROT	LTCF	1	8	Pnimit	A	14	1	1	0	#VALUE!	0	LT PNEUMONIA	0	1	0	0	0	0	1	0	0	0	0	0	0	0	0	0	0	0	0	0	0	3	0	0	0	0
27	2015-2016	1	Adult	Flu B	27	17-49	0	0		clalit	home	home	1	6	Pnimit	B	7	1	1	1	7	0	RT PNEUMONIA	0	0	0	0	0	0	0	0	0	0	0	0	0	0	0	0	0	0	0	0	0	0	0	0	0	0
28	2015-2016	1	Adult	Flu A	87	60-104	1	0	c	clalit	home	home	1	2	Pnimit	A	1	0	0	1	1	0	FLU	0	0	0	0	0	0	0	0	0	0	0	0	0	0	0	0	0	0	0	0	0	4	0	0	0	0
29	2015-2016	1	Adult	Flu A	87	60-104	1	0	s	clalit	home	home	1	6	Pnimit	A	10	0	0	1	11	0	CHF EXACER	0	0	1	1	0	0	0	0	0	0	0	1	0	0	0	0	0	0	0	1	0	4	0	0	2	2
31	2015-2016	1	Adult	Flu B	80	60-104	1	0	s	clalit	bait bakfar	LTCF	1	6	Pnimit	B	1	0	0	1	6	0	RHABDOMYOLYSIS	0	0	1	0	0	0	0	0	0	0	0	0	0	0	0	0	1	0	0	0	0	4	0	0	0	0
32	2015-2016	1	Adult	Flu A	65	60-104	0	0	s	clalit	home	home	1	1	Pnimit	A	4	0	0	1	4	0	FLU	0	0	0	0	0	0	0	0	0	0	0	0	0	0	0	0	0	0	0	0	1	2	0	0	0	0
33	2015-2016	1	Adult	Flu A	84	60-104	1	0		clalit	SIUDIT ABC	LTCF	1	6	Pnimit	A	2	1	1	1	3	0	RT PNEUMONIA	0	1	1	0	0	0	0	0	0	0	0	0	0	0	0	0	0	0	1	0	0	4	0	0	0	0
34	2015-2016	1	Adult	Flu A	49	17-49	0	0	c	clalit	DOROT	LTCF	1	4	Pnimit	A	3	0	0	1	3	0	FLU	0	1	0	0	0	0	0	0	0	0	0	0	0	1	0	0	0	0	0	0	0	0	0	0	0	0
35	2015-2016	1	Adult	Flu A	41	17-49	0	0		Meucheded	home	home	0	0	ER	A	2	0	0	1	2	0	FLU	0	0	0	0	0	0	0	0	0	0	0	0	0	0	0	0	0	0	0	0	0	0	0	0	0	0
36	2015-2016	1	Adult	Flu A	66	60-104	1	0		maccabi	home	home	1	6	cardiology	A	3	1	1	1	4	0	RT PNEUMONIA	1	0	0	1	0	0	1	0	0	0	0	0	0	0	0	0	0	0	0	0	1	2	2	0	0	0
37	2015-2016	1	Adult	Flu B	73	60-104	0	0	c	maccabi	home	home	1	2	Pnimit	B	17	0	0	1	17	0	URTI	1	0	0	0	0	0	0	0	0	0	0	0	0	0	0	0	1	0	0	0	1	3	1	0	0	0
38	2015-2016	1	Adult	Flu A	80	60-104	1	0	c	Leumit	home	home	1	2	Pnimit	A	0	0	0	1	5	0	COPD ex	0	1	1	0	0	0	1	0	0	0	0	1	0	0	0	0	0	0	0	0	0	4	0	0	0	2
39	2015-2016	1	Adult	Flu A	39	17-49	1	0		maccabi	home	home	0	0	ER	A	1	0	0	1	1	0	COPD ex	0	0	0	0	0	1	1	0	0	0	0	0	0	0	0	0	0	0	0	0	0	0	0	0	0	0
40	2015-2016	1	Adult	Flu A	39	17-49	1	0		Leumit	home	home	1	5	Pnimit	A	5	1	1	1	5	0	RT PNEUMONIA	0	0	0	0	0	0	0	0	0	0	0	0	0	0	0	0	0	0	0	0	0	0	0	0	0	0
41	2015-2016	1	Adult	Flu A	29	17-49	0	0	c	clalit	home	home	1	3	Pnimit	A	2	0	0	1	2	0	FLU	0	0	0	0	0	1	1	0	0	0	0	0	0	0	0	0	0	0	0	0	1	0	0	0	0	0
43	2015-2016	1	Adult	PCR RSV	100	60-104	1	0		clalit	home	home	1	1	Pnimit	RSV	0	1	1	1	0	0	ASPIRATION	0	0	0	0	0	0	0	0	0	0	0	1	0	0	0	0	1	0	1	0	0	4	0	0	0	2
44	2015-2016	1	Adult	Flu A	52	50-64	0	0	c	clalit	DOROT	LTCF	1	2	Pnimit	A	2	0	0	1	2	0	FLU	0	1	0	0	0	0	0	0	0	0	0	0	0	0	0	0	0	0	0	0	0	1	0	0	0	0
45	2015-2016	1	Adult	Flu A	18	17-49	1	0		Meucheded	HOME	home	1	1	Pnimit	A	2	0	0	1	0	0	FLU	0	0	0	0	0	0	0	0	0	0	0	0	0	0	0	0	0	0	0	0	0	0	0	0	0	0
46	2015-2016	1	Adult	Flu B	45	17-49	1	0		Meucheded	home	home	1	24	ICU	B	3	1	1	1	3	0	SEPTIC SHOCK	1	0	0	0	0	0	0	0	0	0	0	0	0	0	0	0	0	0	0	0	1	0	1	0	0	0
47	2015-2016	1	Adult	Flu B	44	17-49	0	0	s	clalit	home	home	1	3	Pnimit	B	2	0	0	1	4	0	HEMOPTYSIS	0	0	0	0	0	0	0	0	0	0	0	0	0	0	0	0	0	0	0	0	1	0	0	0	0	0
48	2015-2016	1	Adult	Flu A	29	17-49	0	0		clalit	home	home	1	1	OBGY	A	1	0	0	1	1	0	FLU	0	0	0	0	0	0	0	0	0	0	0	0	0	0	0	0	0	0	0	0	0	0	0	0	0	0
49	2015-2016	1	Adult	PCR RSV	82	60-104	1	0	c	clalit	home	home	1	3	Pnimit	RSV	0	0	0	0	#VALUE!	0	URTI	1	0	0	1	1	0	1	0	0	0	0	1	0	0	0	0	0	0	0	0	1	4	2	0	0	2
52	2015-2016	1	Adult	PCR RSV	77	60-104	0	0	c	Leumit	home	home	1	8	cardiology	RSV	2	0	0	0	#VALUE!	0	PAF	1	0	1	0	0	0	0	0	0	0	0	1	0	0	0	0	0	0	0	0	1	3	2	0	0	2
53	2015-2016	1	Adult	Flu A	32	17-49	1	0		clalit	home	home	0	0	ER	A	2	0	0	1	2	0	FLU	0	0	0	0	0	1	0	0	0	0	0	0	0	0	0	0	0	0	0	0	0	0	0	0	0	0
54	2015-2016	1	Adult	Flu A	41	17-49	1	0	c	Meucheded	home	home	0	0	ER	A	2	0	0	1	2	0	FLU	0	0	0	0	0	1	0	0	0	0	0	0	0	0	0	0	0	0	0	0	0	0	0	0	0	0
55	2015-2016	1	Adult	Flu A	66	60-104	1	0	c	clalit	home	home	1	2	Pnimit	A	3	0	0	1	3	0	FLU	0	0	1	0	0	0	0	0	0	0	0	0	0	0	0	0	0	0	0	0	0	2	0	0	0	0
57	2015-2016	1	Adult	Flu A	18	17-49	1	0		maccabi	home	home	1	1	Pnimit	A	0	0	0	1	0	0	FLU	0	0	0	0	0	0	0	0	0	0	0	0	0	0	0	0	0	0	0	0	0	0	0	0	0	0
58	2015-2016	1	Adult	Flu A	51	50-64	1	0		maccabi	home	home	1	3	Pnimit	A	3	0	0	1	3	0	FLU	0	0	0	0	1	1	0	0	0	0	0	0	0	0	0	0	0	0	0	0	0	1	0	0	0	0
59	2015-2016	1	Adult	PCR RSV	85	60-104	1	0		Leumit	home	home	1	8	Pnimit	RSV	3	1	0	0	#VALUE!	0	LT PNEUMONIA	1	1	0	1	0	0	1	0	0	0	0	0	0	0	0	0	0	1	0	0	1	4	2	0	0	0
60	2015-2016	1	Adult	Flu B	29	17-49	0	0		clalit	home	home	1	2	OBGY	B	0	0	0	1	0	0	FLU	0	0	0	0	0	0	0	0	0	0	0	0	0	0	0	0	0	0	0	0	0	0	0	0	0	0
61	2015-2016	1	Adult	Flu A	69	60-104	0	0	c	maccabi	home	home	1	6	ICU	A	2	0	0	1	3	0	COPD ex	0	0	0	0	0	0	1	0	1	0	0	0	0	0	0	0	0	1	0	0	0	2	0	0	0	0
62	2015-2016	1	Adult	Flu B	63	60-104	0	0		maccabi	home	home	1	1	Pnimit	B	4	0	0	1	#VALUE!	0	FLU	0	0	0	0	0	0	0	0	0	0	0	0	0	0	0	0	0	0	0	0	0	2	0	0	0	0
63	2015-2016	1	Adult	Flu A	67	60-104	1	0	s	clalit	home	home	1	5	Pnimit	A	2	0	0	1	2	0	RHABDOMYOLYSIS	0	0	0	0	0	0	1	0	0	0	0	1	0	0	0	0	0	0	0	0	0	2	0	0	0	2
64	2015-2016	1	Adult	Flu A	42	17-49	1	0	c	clalit	home	home	1	1	Pnimit	A	5	0	0	1	5	0	COPD ex	1	0	0	0	0	1	0	0	0	0	0	0	0	0	0	0	0	0	0	0	0	0	1	0	0	0
65	2015-2016	1	Adult	PCR RSV	86	60-104	0	0		Meucheded	DOROT	LTCF	1	3	Pnimit	RSV	2	1	1	0	#VALUE!	0	LT PNEUMONIA	0	0	0	1	1	0	0	0	0	0	0	1	0	0	0	1	1	0	1	0	0	4	0	0	0	2
66	2015-2016	1	Adult	Flu A	47	17-49	1	0		Meucheded	home	home	1	1	Pnimit	A	2	0	0	1	2	0	SYNCOPE	0	0	0	0	0	0	0	0	0	0	0	0	0	0	0	0	0	0	0	0	0	0	0	0	0	0
68	2015-2016	1	Adult	Flu A	58	50-64	0	0	c	clalit	home	home	1	5	Pnimit	A	5	0	0	1	5	0	FLU	0	0	0	0	0	0	1	0	0	0	0	0	0	0	0	0	0	0	0	0	0	1	0	0	0	0
69	2015-2016	1	Adult	Flu A	56	50-64	0	0		Meucheded	home	home	1	3	Pnimit	A	4	0	0	1	2	0	FLU	1	0	0	0	0	0	0	0	0	0	0	0	0	0	0	0	0	0	0	0	1	1	1	0	0	0
71	2015-2016	1	Adult	PCR RSV	46	17-49	0	0	s	clalit	home	home	1	1	Pnimit	RSV	6	0	0	0	#VALUE!	0	URTI	1	0	0	0	0	0	0	0	0	0	0	0	0	0	0	0	0	1	0	0	1	0	1	0	0	0
72	2015-2016	1	Adult	Flu A	82	60-104	0	0	s	clalit	home	home	1	7	Pnimit	A	3	0	0	1	4	0	COPD ex	0	0	1	0	0	0	1	0	0	0	0	0	0	0	0	0	0	0	0	0	0	4	0	0	0	0
73	2015-2016	1	Adult	PCR RSV	84	60-104	0	0	s	clalit	home	home	1	3	Pnimit	RSV	3	0	0	0	#VALUE!	0	URTI	0	0	0	0	1	0	0	0	0	0	0	1	0	0	0	0	0	0	1	0	0	4	0	0	0	2
74	2015-2016	1	Adult	Flu A	55	50-64	1	0	c	Leumit	home	home	1	0	Pnimit	A	1	0	0	1	1	0	URTI	0	0	0	0	0	0	0	0	0	0	0	0	0	0	0	0	0	0	0	0	0	1	0	0	0	0
75	2015-2016	1	Adult	Flu A	51	50-64	0	0		clalit	home	home	1	2	Pnimit	A	3	0	0	0	#VALUE!	0	SYNCOPE	0	0	0	0	0	0	0	0	0	0	0	0	0	0	0	0	0	0	0	0	0	1	0	0	0	0
76	2015-2016	1	Adult	Flu A	56	50-64	0	0	c	clalit	home	home	0	0	ER	A	1	0	0	1	1	0	COPD ex	0	0	0	0	0	0	1	0	0	0	0	0	0	0	0	0	0	0	0	0	0	1	0	0	0	0
77	2015-2016	1	Adult	PCR RSV	55	50-64	1	0		clalit	home	home	1	4	Pnimit	RSV	0	1	1	1	0	0	RT PNEUMONIA	0	0	0	0	0	0	0	0	0	0	0	0	0	0	0	0	0	0	0	0	0	1	0	0	0	0
78	2015-2016	1	Adult	Flu A	85	60-104	1	0	c	clalit	home	home	1	2	Pnimit	A	0	0	0	1	2	0	FALL	0	0	1	0	0	0	1	0	0	0	0	0	0	0	0	0	0	0	1	0	0	4	0	0	0	0
79	2015-2016	1	Adult	Flu A	25	17-49	0	0	s	clalit	home	home	1	3	Pnimit	A	4	0	0	1	4	0	FLU	0	0	0	0	0	0	0	0	0	0	0	0	0	0	0	0	0	0	0	0	0	0	0	0	0	0
80	2015-2016	1	Adult	Flu A	53	50-64	0	0		clalit	hostel	LTCF	1	32	ICU	A	3	1	1	1	3	0	BILAT PNEUMONIA	0	1	0	0	0	0	0	0	0	0	0	1	0	0	0	0	0	0	1	0	0	1	0	0	0	2
82	2015-2016	1	Adult	Flu A	40	17-49	1	0		maccabi	home	home	1	3	Pnimit	A	3	1	1	1	3	0	RT PNEUMONIA	0	0	0	0	0	0	0	0	0	0	0	0	0	0	0	0	0	0	0	0	0	0	0	0	0	0
83	2015-2016	1	Adult	Flu A	74	60-104	0	0	c	Leumit	home	home	1	2	hematology	A	0	0	0	1	1	0	FLU	0	0	0	0	0	0	0	0	0	0	0	0	0	1	0	0	0	0	0	0	0	3	0	0	0	0
85	2015-2016	1	Adult	Flu B	26	17-49	1	0	s	maccabi	home	home	1	2	Pnimit	B	2	0	0	0	#VALUE!	0	AGE	0	0	0	0	0	0	0	0	0	0	0	0	0	0	0	0	0	0	0	0	0	0	0	0	0	0
86	2015-2016	1	Adult	Flu A	60	60-104	1	0		clalit	home	home	1	2	Pnimit	A	3	1	1	1	3	0	sinusitis	1	0	1	0	0	0	0	0	0	0	0	1	0	0	0	0	1	0	0	0	1	2	2	0	0	2
87	2015-2016	1	Adult	Flu B	59	50-64	1	0	c	clalit	home	home	1	1	Pnimit	B	3	0	0	1	3	0	BRONCHITIS	1	0	0	0	0	0	0	0	0	0	0	0	0	0	0	0	0	0	0	0	0	1	1	0	0	0
88	2015-2016	1	Adult	Flu A	75	60-104	1	0	c	maccabi	home	home	1	2	Pnimit	A	2	0	0	1	2	0	COPD ex	1	0	0	0	0	0	1	0	0	0	0	0	0	0	0	0	0	0	0	0	0	3	1	0	0	0
91	2015-2016	1	Adult	Flu A	52	50-64	0	0	c	Leumit	home	home	1	1	Pnimit	A	3	0	0	1	3	0	FLU	0	0	0	0	0	0	0	0	0	0	0	0	0	0	0	0	1	0	0	0	0	1	0	0	0	0
93	2015-2016	1	Adult	PCR RSV	85	60-104	1	0		Leumit	home	home	1	46	Pnimit	RSV	1	1	0	0	#VALUE!	0	RESP FAILURE	1	1	1	1	0	0	1	0	0	0	0	0	0	0	0	0	0	1	0	0	1	4	2	0	0	0
94	2015-2016	1	Adult	Flu B	21	17-49	0	0		clalit	home	home	1	1	OBGY	B	3	0	0	1	4	0	FLU	0	0	0	0	0	0	0	0	0	0	0	0	0	0	0	0	0	0	0	0	0	0	0	0	0	0
95	2015-2016	1	Adult	Flu A	24	17-49	0	0		OTHER	home	home	1	6	OBGY	A	0	0	0	1	1	0	FLU	0	0	0	0	0	0	0	0	0	0	0	0	0	0	0	0	0	0	0	0	0	0	0	0	0	0
97	2015-2016	1	Adult	Flu B	42	17-49	1	0	c	Meucheded	home	home	1	7	UROLOGY	B	1	0	0	1	2	1	NOSOC FLU	0	0	0	0	0	0	0	0	0	0	0	0	0	0	0	0	0	0	0	0	0	0	0	0	0	0
98	2015-2016	1	Adult	Flu A	24	17-49	0	0		Meucheded	home	home	1	0	Pnimit	A	0	0	0	1	0	0	FLU	0	0	0	0	0	0	0	0	0	0	0	0	0	0	0	0	0	0	0	0	0	0	0	0	0	0
99	2015-2016	1	Adult	Flu A	24	17-49	1	0	s	clalit	home	home	1	6	Pnimit	A	3	0	0	0	#VALUE!	0	SYNCOPE & BRAIN HEMMOR	0	0	0	0	0	0	0	0	0	0	0	0	0	0	0	0	0	0	0	0	0	0	0	0	0	0
100	2015-2016	1	Adult	Flu A	75	60-104	1	0	s	clalit	home	home	1	3	Pnimit	A	7	0	0	1	7	0	FLU	1	1	1	0	0	0	0	0	0	0	0	0	0	0	0	0	0	0	0	0	1	3	2	0	0	0
101	2015-2016	1	Adult	Flu A	74	60-104	0	0		clalit	home	home	1	1	Pnimit	A	2	0	0	1	2	0	FLU	0	0	0	0	0	0	0	0	0	0	0	0	0	0	0	0	0	0	0	0	0	3	0	0	0	0
102	2015-2016	1	Adult	PCR RSV	81	60-104	0	0		clalit	home	home	1	10	ICU	RSV	6	1	1	0	#VALUE!	0	RT PNEUMONIA	1	0	0	0	0	0	1	0	0	0	0	1	0	0	0	0	0	1	1	0	1	4	2	0	0	2
103	2015-2016	1	Adult	Flu B	94	60-104	0	0		clalit	grinshtein	LTCF	1	14	Pnimit	B	3	1	1	1	3	0	RT PNEUMONIA	0	0	0	1	1	0	0	0	0	0	0	0	0	0	0	0	1	0	1	0	0	4	0	0	0	0
105	2015-2016	1	Adult	PCR RSV	35	17-49	0	0	s	clalit	home	home	1	4	OBGY	RSV		0	0	1	0	0	VIRAL INFECTION	0	0	0	0	0	0	0	0	0	0	0	0	0	0	0	0	0	0	0	0	0	0	0	0	0	0
107	2015-2016	1	Adult	Flu B	88	60-104	0	0	s	clalit	HACHUZAT HASHARON	LTCF	1	3	Pnimit	B	0	0	0	1	0	0	FLU	0	0	0	0	0	0	0	0	0	0	0	0	0	0	0	0	1	1	1	0	0	4	0	0	0	0
110	2015-2016	1	Adult	Flu B	51	50-64	0	0		maccabi	home	home	1	1	Pnimit	B	2	0	0	1	2	0	SYNCOPE	0	0	0	0	0	0	0	0	0	0	0	0	0	0	0	0	0	0	0	0	0	1	0	0	0	0
111	2015-2016	1	Adult	Flu B	78	60-104	0	0	s	clalit	home	home	1	2	Pnimit	B	2	0	0	1	3	0	URTI	0	0	0	0	0	0	0	0	0	0	0	0	0	0	0	0	0	0	0	0	0	3	0	0	0	0
112	2015-2016	1	Adult	Flu A	49	17-49	1	0	s	clalit	home	home	1	2	Pnimit	A	3	0	0	1	3	0	FLU	0	0	0	0	0	0	1	0	0	0	0	1	0	0	0	1	1	0	0	0	0	0	0	0	0	2
113	2015-2016	1	Adult	Flu B	90	60-104	1	0	s	maccabi	home	home	1	2	Pnimit	B	4	0	0	1	4	0	FLU	1	1	0	0	0	0	0	0	0	0	0	0	0	0	0	0	1	0	0	0	0	4	1	0	0	0
114	2015-2016	1	Adult	Flu A	68	60-104	1	0	s	Leumit	home	home	1	2	Pnimit	A	1	0	0	1	1	0	SYNCOPE	0	0	1	0	0	0	0	0	0	0	0	0	0	0	0	0	0	0	0	0	0	2	0	0	0	0
115	2015-2016	1	Adult	Flu A	38	17-49	1	0		clalit	home	home	1	1	Pnimit	A	1	0	0	0	#VALUE!	0	FLU	0	0	0	0	0	0	0	0	0	0	0	0	0	0	0	0	0	0	0	0	0	0	0	0	0	0
116	2015-2016	1	Adult	Flu B	23	17-49	0	0		maccabi	home	home	0	0	ER	B	3	0	0	1	3	0	FLU	0	0	0	0	0	0	0	0	0	0	0	0	0	0	0	0	0	0	0	0	0	0	0	0	0	0
117	2015-2016	1	Adult	PCR RSV	94	60-104	1	0	c	clalit	home	home	1	2	Pnimit	RSV	2	0	0	1	2	0	COPD ex	0	0	0	0	0	0	1	0	0	0	0	0	0	0	0	0	1	1	0	0	0	4	0	0	0	0
119	2015-2016	1	Adult	Flu B	22	17-49	0	0		maccabi	home	home	1	1	Pnimit	B	1	0	0	1	1	0	FLU	0	0	0	0	0	0	0	0	0	0	0	0	0	0	0	0	0	0	0	0	0	0	0	0	0	0
120	2015-2016	1	Adult	Flu A	49	17-49	0	0		clalit	home	home	1	7	Pnimit	A	7	1	1	1	7	0	RT PNEUMONIA	0	0	0	0	0	1	0	0	0	0	0	0	0	0	0	1	0	1	0	0	0	0	0	0	0	0
123	2015-2016	1	Adult	PCR RSV	79	60-104	1	0		clalit	home	home	1	9	Pnimit	RSV	3	1	1	1	3	0	LT PNEUMONIA	0	0	1	0	0	0	1	0	0	0	0	1	0	0	0	0	0	1	0	0	0	3	0	0	0	2
127	2015-2016	1	Adult	PCR RSV	89	60-104	0	0	s	clalit	home	home	1	3	Pnimit	RSV	2	0	0	1	2	0	BRONCHITIS	1	0	1	1	0	0	0	0	0	0	0	1	0	0	0	0	0	1	0	0	0	4	2	0	0	2
128	2015-2016	1	Adult	Flu B	80	60-104	0	0		Leumit	home	home	1	29	ICCU	B	2	1	0	1	4	0	BILAT PNEUMONIA	1	0	0	1	0	0	0	0	0	0	0	1	0	0	0	0	1	0	0	0	1	4	2	0	0	2
129	2015-2016	1	Adult	PCR RSV	85	60-104	0	0		maccabi	home	home	1	1	Pnimit	RSV	7	1	1	0	#VALUE!	0	BILAT PNEUMONIA	1	0	1	1	1	0	0	0	0	0	0	1	0	0	0	0	0	0	0	0	1	4	2	0	0	2
130	2015-2016	1	Adult	PCR RSV	75	60-104	0	0	c	Leumit	home	home	1	7	Pnimit	RSV	2	0	0	0	#VALUE!	0	COPD ex	1	0	0	0	0	1	1	0	0	0	0	0	0	0	0	0	0	0	0	0	1	3	1	0	0	0
131	2015-2016	1	Adult	Flu A	51	50-64	1	0	c	clalit	home	home	1	2	Pnimit	A	3	0	0	1	3	0	COPD ex	0	0	0	0	0	1	1	0	0	0	0	0	0	0	0	0	0	0	0	0	0	1	0	0	0	0
132	2015-2016	1	Adult	Flu A	24	17-49	0	0		clalit	home	home	1	4	cardiology	A	5	0	0	1	5	0	PERIMYOCARDITIS	0	0	0	0	0	0	0	0	0	0	0	0	0	0	0	0	0	0	0	0	0	0	0	0	0	0
133	2015-2016	1	Adult	Flu B	36	17-49	0	0		Leumit	home	home	0	0	ER	B	1	0	0	1	1	0	FLU	0	0	0	0	0	1	0	0	0	0	0	0	0	0	0	0	0	0	0	0	0	0	0	0	0	0
134	2015-2016	1	Adult	PCR RSV	63	60-104	0	0		clalit	home	home	1	1	Pnimit	RSV	0	0	0	0	#VALUE!	0	COPD ex	1	1	0	0	0	0	1	0	0	0	0	0	0	0	0	1	1	1	0	1	0	2	1	0	6	0
138	2015-2016	1	Adult	Flu A	62	60-104	0	0		Meucheded	home	home	1	36	ICU	A	3	1	0	1	3	0	ENCEPHALITIS	1	0	0	0	0	0	0	0	0	0	0	0	0	0	0	0	0	0	0	0	0	2	1	0	0	0
140	2015-2016	1	Adult	Flu A	35	17-49	1	0		maccabi	home	home	1	3	Pnimit	A	2	0	0	1	3	0	FLU	0	0	0	0	0	0	0	0	0	0	0	0	0	0	0	0	0	0	0	0	0	0	0	0	0	0
144	2015-2016	1	Adult	Flu A	74	60-104	1	0	c	Meucheded	home	home	1	3	Pnimit	A	4	0	0	1	6	0	FLU	0	0	0	0	0	0	1	0	0	0	0	0	0	0	0	0	0	0	0	0	0	3	0	0	0	0
145	2015-2016	1	Adult	Flu A	65	60-104	0	0		Meucheded	home	home	1	3	Pnimit	A	1	0	0	1	1	0	MENINGISMUS	0	0	0	0	0	0	0	0	0	0	0	0	0	0	0	0	0	0	0	0	1	2	0	0	0	0
146	2015-2016	1	Adult	Flu A	72	60-104	0	0	s	maccabi	home	home	1	2	Pnimit	A	0	0	0	1	0	0	FLU	1	1	0	0	0	0	1	0	0	0	0	0	0	0	0	0	0	0	0	0	0	3	1	0	0	0
147	2015-2016	1	Adult	Flu A	78	60-104	1	0		clalit	home	home	1	22	ICU	A	2	1	0	1	2	0	BILAT PNEUMONIA	1	0	1	0	0	0	1	0	0	0	0	1	0	0	0	0	1	0	0	0	1	3	2	0	0	2
149	2015-2016	1	Adult	Flu A	26	17-49	0	0		clalit	home	home	1	4	OBGY	A	0	0	0	1	1	0	FLU	0	0	0	0	0	0	0	0	0	0	0	0	0	0	0	0	0	0	0	0	0	0	0	0	0	0
151	2015-2016	1	Adult	Flu A	34	17-49	1	0		Meucheded	home	home	1	1	cardiology	A	0	0	0	0	#VALUE!	0	CHEST PAIN	0	0	0	0	0	0	1	0	0	0	0	0	0	0	0	0	0	0	0	0	0	0	0	0	0	0
152	2015-2016	1	Adult	Flu B	26	17-49	0	0		maccabi	home	home	0	0	ER	B	3	0	0	1	3	0	FLU	0	0	0	0	0	0	0	0	0	0	0	0	0	0	0	0	0	0	0	0	0	0	0	0	0	0
153	2015-2016	1	Adult	Flu A	57	50-64	0	0		Leumit	home	home	1	1	Pnimit	A	3	0	0	1	3	0	FLU	0	0	0	0	0	0	0	0	0	0	0	0	0	0	0	0	1	0	0	0	0	1	0	0	0	0
157	2015-2016	1	Adult	Flu A	76	60-104	0	0	s	clalit	home	home	1	3	Pnimit	A	0	0	0	0	#VALUE!	0	FLU	1	0	0	0	0	0	0	0	0	0	0	1	0	0	0	0	1	0	0	0	0	3	2	0	0	2
160	2015-2016	1	Adult	Flu A	40	17-49	0	0	c	clalit	home	home	1	4	Pnimit	A	3	0	0	1	4	0	FLU	0	0	0	0	0	0	1	0	0	0	0	0	0	0	0	0	0	0	0	0	1	0	0	0	0	0
161	2015-2016	1	Adult	Flu A	56	50-64	1	0	c	Leumit	home	home	1	6	Pnimit	A	14	0	0	1	14	0	COPD ex	0	0	0	0	0	0	1	1	1	0	0	1	0	0	0	1	1	0	0	0	0	1	0	0	0	2
162	2015-2016	1	Adult	Flu A	17	17-49	1	0		Leumit	home	home	1	6	Pnimit	A	3	1	1	1	2	0	BILAT PNEUMONIA	0	1	0	0	0	0	0	0	0	0	0	0	0	0	0	0	0	0	0	0	0	0	0	0	0	0
164	2015-2016	1	Adult	Flu B	82	60-104	0	0	c	clalit	home	home	1	1	Pnimit	B	3	0	0	1	3	0	COPD ex	1	0	0	0	0	0	1	0	0	0	0	0	0	0	0	0	0	1	0	0	0	4	1	0	0	0
165	2015-2016	1	Adult	Flu A	62	60-104	0	0		Meucheded	home	home	1	37	ICU	A	5	1	1	1	5	0	BILAT PNEUMONIA	1	0	0	0	0	0	1	0	0	0	0	0	0	0	0	0	0	0	0	0	0	2	1	0	0	0
166	2015-2016	1	Adult	Flu A	45	17-49	0	0		clalit	home	home	1	1	OBGY	A		0	0	1	0	0	FLU	0	0	0	0	0	0	0	0	0	0	0	0	0	0	0	0	0	0	0	0	0	0	0	0	0	0
167	2015-2016	1	Adult	Flu B	62	60-104	1	0		clalit	DOROT	LTCF	1	4	Pnimit	B	0	1	1	1	1	0	SEPTIC SHOCK	1	1	0	0	0	0	0	0	0	0	0	0	0	0	0	1	1	0	0	1	0	2	1	0	2	0
168	2015-2016	1	Adult	Flu A	54	50-64	0	0	c	maccabi	home	home	1	2	Pnimit	A	4	0	0	1	5	0	FLU	0	0	0	0	0	0	1	0	0	0	0	0	0	0	0	0	0	0	0	0	0	1	0	0	0	0
169	2015-2016	1	Adult	Flu A	78	60-104	0	0	c	clalit	home	home	1	6	Pnimit	A	2	0	0	1	2	0	BRONCHITIS	1	1	0	0	0	0	0	0	0	0	0	0	0	0	0	0	1	0	0	0	1	3	1	0	0	0
170	2015-2016	1	Adult	Flu A	84	60-104	1	0	s	clalit	home	home	1	5	hematology	A	5	0	0	1	5	0	FLU	1	0	0	0	0	0	0	0	0	0	0	1	0	1	0	1	1	0	0	0	0	4	2	0	0	2
174	2015-2016	1	Adult	Flu A	31	17-49	0	0	c	clalit	home	home	1	1	Pnimit	A	5	0	0	1	5	0	FLU	0	0	0	0	0	0	0	0	0	0	0	0	0	0	0	0	0	0	0	0	0	0	0	0	0	0
176	2015-2016	1	Adult	Flu A	45	17-49	1	0	c	clalit	home	home	1	5	ICCU	A	14	0	0	1	14	0	CMP	0	0	0	0	0	0	1	0	0	0	0	0	0	0	0	0	0	1	0	0	0	0	0	0	0	0
177	2015-2016	1	Adult	Flu B	15	17-49	0	0		clalit	home	home	1	9	ICU	B	7	1	1	1	8	0	RT PNEUMONIA	0	1	0	0	0	1	0	0	0	0	0	0	0	0	0	0	0	1	1	0	0	0	0	0	0	0
178	2015-2016	1	Adult	Flu A	34	17-49	0	0	c	clalit	home	home	1	1	OBGY	A	0	0	0	1	1	0	FLU	0	0	0	0	0	0	0	0	0	0	0	0	0	0	0	0	1	0	0	0	0	0	0	0	0	0
179	2015-2016	1	Adult	Flu A	36	17-49	0	0	c	clalit	home	home	1	3	Pnimit	A	4	0	0	1	7	0	FLU	0	0	0	0	0	0	0	0	0	0	0	0	0	0	0	0	0	0	0	0	0	0	0	0	0	0
180	2015-2016	1	Adult	Flu A	76	60-104	1	0	s	clalit	home	home	1	11	Pnimit	A	2	0	0	1	3	0	ASPIRATION	0	0	0	0	0	0	1	1	0	0	0	0	0	0	0	1	1	1	0	0	0	3	0	0	0	0
181	2015-2016	1	Adult	PCR RSV	83	60-104	1	0	c	clalit	home	home	1	4	Pnimit	RSV	3	0	0	0	#VALUE!	0	RSV	0	1	0	0	0	0	0	0	0	0	0	0	0	0	0	0	0	0	1	0	0	4	0	0	0	0
182	2015-2016	1	Adult	Flu B	60	60-104	1	0	c	Leumit	home	home	1	1	Pnimit	B	4	0	0	1	5	0	URTI	0	0	0	0	0	0	1	0	0	0	0	0	0	0	0	0	0	0	0	0	0	2	0	0	0	0
183	2015-2016	1	Adult	Flu A	25	17-49	0	0		Leumit	home	home	1	4	OBGY	A		0	0	1	0	0	FLU	0	0	0	0	0	0	0	0	0	0	0	0	0	0	0	0	0	0	0	0	0	0	0	0	0	0
185	2015-2016	1	Adult	Flu A	35	17-49	0	0		clalit	home	home	1	3	hematology	A	3	0	0	1	5	0	FLU	0	0	0	0	0	0	0	0	0	0	0	0	0	0	0	1	0	0	0	0	0	0	0	0	0	0
188	2015-2016	1	Adult	Flu A	88	60-104	1	0		Meucheded	home	home	1	7	Pnimit	A	7	1	1	1	8	0	BILAT PNEUMONIA	0	0	1	1	0	0	0	0	0	0	0	0	0	0	0	0	0	0	0	0	0	4	0	0	0	0
189	2015-2016	1	Adult	Flu A	44	17-49	1	0		clalit	home	home	1	6	Pnimit	A	7	1	1	1	9	0	RT PNEUMONIA	0	0	0	0	0	0	0	0	0	0	0	0	0	0	0	0	0	0	0	0	1	0	0	0	0	0
191	2015-2016	1	Adult	Flu A	21	17-49	1	0		Army	home	home	1	0	Pnimit	A	1	0	0	1	1	0	FLU	0	0	0	0	0	0	0	0	0	0	0	0	0	0	0	0	0	0	0	0	0	0	0	0	0	0
192	2015-2016	1	Adult	Flu B	87	60-104	1	0		clalit	home	home	1	4	Pnimit	B	6	0	0	1	7	0	CONFUSION	0	0	0	0	0	1	0	0	0	0	0	0	0	0	0	0	1	0	0	0	0	4	0	0	0	0
195	2015-2016	1	Adult	Flu B	18	17-49	0	0		clalit	home	home	1	2	Pnimit	B	9	0	0	1	9	0	FLU	0	0	0	0	0	0	0	0	0	0	0	0	0	0	0	0	0	0	0	0	0	0	0	0	0	0
196	2015-2016	1	Adult	Flu A	45	17-49	1	0		clalit	home	home	1	2	Pnimit	A	1	0	0	1	1	0	FLU	1	0	0	1	0	0	0	0	0	0	0	1	0	0	0	0	1	0	0	0	1	0	2	0	0	2
197	2015-2016	1	Adult	Flu A	67	60-104	1	0	s	Leumit	home	home	1	4	Pnimit	A	2	0	0	1	2	0	FLU	1	1	1	0	0	0	0	0	0	0	0	0	0	0	0	0	1	0	0	0	1	2	2	0	0	0
200	2015-2016	1	Adult	Flu B	34	17-49	0	0		maccabi	home	home	1	3	hematology	B	3	0	0	1	3	0	NETROPENIC FEVER	0	0	0	0	0	0	0	0	0	0	0	0	0	0	0	0	0	0	0	0	0	0	0	0	0	0
202	2015-2016	1	Adult	Flu A	77	60-104	0	0	c	Meucheded	home	home	1	3	Pnimit	A	1	0	0	1	2	0	BRONCHITIS	1	0	0	0	0	0	0	0	0	0	0	0	0	0	0	0	0	0	1	0	1	3	1	0	0	0
203	2015-2016	1	Adult	Flu A	72	60-104	1	0	c	clalit	home	home	1	4	Pnimit	A	7	0	0	1	8	0	COPD ex	1	0	0	0	0	0	1	0	0	0	0	0	0	0	0	0	0	0	0	0	1	3	1	0	0	0
204	2015-2016	1	Adult	Flu B	28	17-49	0	0		clalit	home	home	1	4	OBGY	B	0	1	1	1	1	0	LT PNEUMONIA	0	0	0	0	0	0	0	0	0	0	0	0	0	0	0	0	0	0	0	0	0	0	0	0	0	0
208	2015-2016	1	Adult	Flu B	66	60-104	1	0	c	Meucheded	home	home	1	3	cardiology	B	0	0	0	1	3	0	COPD ex	1	0	0	0	0	0	1	0	0	0	0	0	0	0	0	0	0	0	0	0	1	2	1	0	0	0
213	2015-2016	1	Adult	Flu A	63	60-104	1	0		Leumit	home	home	1	7	Pnimit	A	5	1	1	1	7	0	BILAT PNEUMONIA	0	0	0	0	0	0	0	0	0	0	0	0	0	0	0	0	0	0	0	0	0	2	0	0	0	0
214	2015-2016	1	Adult	Flu B	45	17-49	1	0	c	Leumit	home	home	1	2	Pnimit	B	3	0	0	1	4	0	URTI	0	0	0	0	0	0	0	0	0	0	0	0	0	0	0	0	0	0	0	0	0	0	0	0	0	0
215	2015-2016	1	Adult	Flu A	31	17-49	0	0	s	clalit	home	home	1	1	Pnimit	A	3	0	0	1	3	0	FLU	0	0	0	0	0	0	0	0	0	0	0	0	0	0	0	0	0	0	0	0	0	0	0	0	0	0
216	2015-2016	1	Adult	Flu A	89	60-104	1	0	c	clalit	home	home	1	1	Pnimit	A	2	0	0	1	2	0	CHF EXACER	0	1	0	1	0	0	0	0	0	0	0	1	0	1	0	0	0	0	0	1	0	4	0	0	6	2
222	2015-2016	1	Adult	Flu A	71	60-104	1	0	c	clalit	home	home	1	3	Pnimit	A	7	0	0	1	7	0	COPD ex	0	0	0	0	0	0	1	0	0	0	0	0	0	0	0	0	0	0	0	0	0	3	0	0	0	0
223	2015-2016	1	Adult	Flu A	63	60-104	1	0	s	maccabi	home	home	1	14	ICU	A	2	0	0	1	2	0	RESPIRATORY FAILURE	0	0	0	0	0	0	1	0	0	0	0	0	0	0	0	0	0	0	0	0	0	2	0	0	0	0
224	2015-2016	1	Adult	Flu A	81	60-104	0	0		Leumit	DOROT	LTCF	1	1	Pnimit	A	0	1	1	0	#VALUE!	0	RT PNEUMONIA	0	0	0	1	0	0	1	0	0	0	0	0	0	0	0	0	1	0	0	0	0	4	0	0	0	0
228	2015-2016	1	Adult	Flu B	75	60-104	0	0	c	clalit	home	home	1	6	Pnimit	B	0	0	0	1	0	0	COPD ex	0	0	0	1	0	0	1	0	0	0	0	0	0	0	0	0	1	0	0	0	1	3	0	0	0	0
230	2015-2016	1	Adult	Flu A	35	17-49	0	0		clalit	home	home	1	2	Pnimit	A	3	0	0	1	3	0	FALL	0	0	0	0	0	0	0	0	0	0	0	0	0	0	0	0	0	0	0	0	0	0	0	0	0	0
231	2015-2016	1	Adult	Flu B	27	17-49	0	0		clalit	home	home	1	2	OBGY	B	4	0	0	1	5	0	FLU	0	0	0	0	0	0	0	0	0	0	0	0	0	0	0	0	0	0	0	0	0	0	0	0	0	0
232	2015-2016	1	Adult	Flu A	63	60-104	1	0		maccabi	home	home	1	1	Pnimit	A	3	1	1	1	3	0	RT PNEUMONIA	1	1	0	0	0	0	0	0	0	0	0	0	0	0	0	0	0	1	1	0	0	2	1	0	0	0
233	2015-2016	1	Adult	Flu A	52	50-64	1	0		clalit	home	home	0	0	ER	A	3	0	0	1	3	0	FLU	0	0	0	0	0	0	0	0	0	0	0	0	0	0	0	0	0	0	0	0	1	1	0	0	0	0
234	2015-2016	1	Adult	Flu A	75	60-104	1	0	s	maccabi	home	home	1	6	Pnimit	A	9	0	0	1	9	0	COPD ex	0	0	0	0	0	0	1	0	0	0	0	0	0	0	0	0	0	0	0	0	0	3	0	0	0	0
235	2015-2016	1	Adult	Flu B	68	60-104	0	0	s	clalit	home	home	1	6	cardiology	B	7	0	0	1	10	1	NOSOC FLU	1	0	0	0	1	0	0	0	0	0	0	0	0	0	0	0	1	0	0	0	1	2	1	0	0	0
236	2015-2016	1	Adult	Flu A	83	60-104	1	0	s	clalit	home	home	1	5	Pnimit	A	7	0	0	1	7	0	AMI	1	1	0	0	0	0	0	0	0	0	0	1	0	0	0	0	0	0	0	0	1	4	2	0	0	2
239	2015-2016	1	Adult	PCR RSV	103	60-104	0	0		clalit	bait bakfar	LTCF	1	8	Pnimit	RSV	0	1	0	1	0	0	ASPIRATION	0	0	0	0	1	0	1	0	0	0	0	1	0	0	0	0	0	0	1	0	0	4	0	0	0	2
240	2015-2016	1	Adult	Flu B	87	60-104	0	0		Leumit	home	home	1	49	Pnimit	B	1	1	0	1	1	0	VAP	0	0	0	0	0	0	1	0	0	0	0	0	0	0	0	0	0	0	1	0	0	4	0	0	0	0
244	2015-2016	1	Adult	PCR RSV	76	60-104	1	0	c	clalit	home	home	1	8	Pnimit	RSV	3	0	0	0	#VALUE!	0	CHF EXACER	1	0	0	1	1	0	0	0	0	0	0	1	0	0	0	0	1	0	0	0	0	3	2	0	0	2
245	2015-2016	1	Adult	Flu A	82	60-104	1	0		maccabi	home	home	1	10	ICCU	A	7	0	0	1	7	0	ACS & AV BLOCK	0	0	0	0	0	0	1	0	0	0	0	0	0	0	0	0	0	0	0	0	0	4	0	0	0	0
246	2015-2016	1	Adult	Flu A	47	17-49	1	0		clalit	home	home	1	4	ICCU	A	3	0	0	1	7	0	PAF	0	0	0	0	0	0	0	0	0	0	0	0	0	0	0	0	0	0	0	0	0	0	0	0	0	0
249	2015-2016	1	Adult	Flu B	57	50-64	0	0		clalit	home	home	1	3	Pnimit	B	2	1	1	1	2	0	UTI	1	0	0	0	0	0	0	0	0	0	0	1	0	0	0	1	1	0	0	0	1	1	2	0	0	2
250	2015-2016	1	Adult	Flu A	59	50-64	1	0	c	maccabi	home	home	1	3	Pnimit	A	1	0	0	1	1	0	COPD ex	0	0	0	0	0	0	1	0	0	0	0	0	0	0	0	0	0	0	0	0	1	1	0	0	0	0
251	2015-2016	1	Adult	Flu B	84	60-104	1	0	c	Leumit	home	home	1	6	ICCU	B	2	0	0	1	2	0	AMI	1	0	1	0	0	0	1	0	0	0	0	0	0	0	0	0	0	0	0	0	0	4	2	0	0	0
252	2015-2016	1	Adult	Flu B	29	17-49	0	0		clalit	home	home	0	0	ER	B	1	0	0	0	#VALUE!	0	FLU	0	0	0	0	0	0	0	0	0	0	0	0	0	0	0	0	0	0	0	0	0	0	0	0	0	0
254	2015-2016	1	Adult	Flu A	58	50-64	1	0	c	maccabi	home	home	1	2	Pnimit	A	2	0	0	1	2	0	FLU	0	0	0	0	0	0	0	0	0	0	0	0	0	0	0	0	0	0	0	0	1	1	0	0	0	0
255	2015-2016	1	Adult	Flu B	63	60-104	0	0	s	maccabi	home	home	1	6	hematology	B	4	0	0	0	#VALUE!	0	NETROPENIC FEVER	0	0	0	0	0	0	0	0	0	0	0	0	0	0	0	0	0	0	0	0	0	2	0	0	0	0
258	2015-2016	1	Adult	Flu B	50	50-64	0	0	s	clalit	home	home	1	1	Pnimit	B	2	0	0	1	3	0	FLU	0	0	0	0	0	0	0	0	0	0	0	0	0	0	0	0	0	0	0	0	1	1	0	0	0	0
260	2015-2016	1	Adult	Flu A	80	60-104	0	0		Leumit	home	home	1	3	Pnimit	A	2	0	0	1	2	0	FLU	1	0	0	0	1	0	0	0	0	0	0	0	0	0	0	0	1	1	0	0	1	4	1	0	0	0
261	2015-2016	1	Adult	Flu B	21	17-49	1	0		clalit	home	home	1	2	UROLOGY	B		0	0	0	#VALUE!	1	NOSOC FLU	0	0	0	0	0	0	0	0	0	0	0	0	0	0	0	0	0	0	0	0	0	0	0	0	0	0
262	2015-2016	1	Adult	PCR RSV	89	60-104	1	0	s	clalit	home	home	1	4	Pnimit	RSV	5	0	0	0	#VALUE!	0	CHF EXACER	1	0	0	1	0	0	0	0	0	0	0	0	0	0	0	0	0	1	0	0	0	4	2	0	0	0
263	2015-2016	1	Adult	Flu A	61	60-104	0	0	c	maccabi	home	home	1	2	hematology	A	0	0	0	1	0	0	FLU	0	0	0	0	0	0	0	0	0	0	0	0	0	0	0	1	0	0	0	1	0	2	0	0	2	0
266	2015-2016	1	Adult	Flu B	59	50-64	0	0	c	maccabi	home	home	1	3	Pnimit	B	3	0	0	1	3	0	FLU	1	0	0	0	0	0	0	0	0	0	0	0	0	0	0	0	0	0	0	0	0	2	1	0	0	0
269	2015-2016	1	Adult	Flu A	73	60-104	0	0	c	clalit	home	home	1	2	Pnimit	A	3	0	0	1	3	0	FALL	0	0	0	0	0	0	0	0	0	0	0	0	0	0	0	0	1	0	0	0	0	3	0	0	0	0
271	2015-2016	1	Adult	Flu B	27	17-49	1	0	s	clalit	home	home	1	8	hematology	B	1	0	0	1	3	0	NETROPENIC FEVER	0	0	0	0	0	0	0	0	0	0	0	0	0	0	0	1	0	0	0	0	0	0	0	0	0	0
272	2015-2016	1	Adult	Flu B	54	50-64	1	0	c	maccabi	home	home	1	3	Pnimit	B	3	0	0	1	4	0	RHABDOMYOLYSIS	0	0	0	0	0	0	1	0	0	0	0	0	0	0	0	0	0	0	0	0	0	1	0	0	0	0
274	2015-2016	1	Adult	Flu A	59	50-64	1	0	c	maccabi	home	home	1	3	Pnimit	A	3	0	0	1	3	0	COPD ex	0	1	0	0	0	0	1	0	0	0	0	0	0	0	0	0	0	0	0	0	0	1	0	0	0	0
276	2015-2016	1	Adult	Flu B	89	60-104	0	0		Leumit	Beit gil hazahav	LTCF	1	6	Pnimit	B	0	1	1	1	1	0	LT PNEUMONIA	0	0	0	1	0	0	0	0	0	0	0	0	0	0	0	0	0	0	1	0	0	4	0	0	0	0
277	2015-2016	1	Adult	Flu B	65	60-104	1	0	c	Meucheded	home	home	1	2	hematology	B	4	0	0	1	5	0	FLU	0	0	0	0	0	0	1	0	0	0	0	0	0	1	0	1	1	0	0	1	0	2	0	0	2	0
279	2016-2017	2	Adult	Flu A	31	17-49	0	0	s	clalit	home	home	1	5	OBGY	A		0	0	1	0	0	FLU	0	0	0	0	0	0	0	0	0	0	0	0	0	0	0	0	0	0	0	0	0	0	0	0	0	0
280	2016-2017	2	Adult	Flu A	73	60-104	1	0	c	clalit	home	home	1	8	ICU	A	0	0	0	1	0	0	AMI	0	0	0	0	0	0	1	0	0	0	0	0	0	0	0	0	0	1	0	0	0	3	0	0	0	0
281	2016-2017	2	Adult	Flu A	66	60-104	1	0	s	Leumit	home	home	1	18	Pnimit	A	0	0	0	1	10	0	ENCEPHALITIS	0	0	0	0	0	0	1	0	0	0	0	0	0	0	0	0	1	0	0	0	0	2	0	0	0	0
282	2016-2017	2	Adult	Flu A	80	60-104	0	0		Leumit	home	home	1	36	ICU	A	2	1	1	1	3	0	MSSA PNEUMONIA	0	0	1	0	0	0	0	0	0	0	0	0	0	0	0	0	0	0	1	0	0	4	0	0	0	0
283	2016-2017	2	Adult	Flu A	71	60-104	1	0	c	Leumit	home	home	1	3	ICCU	A	2	0	0	1	3	0	CHF EXACER	0	0	1	1	0	0	0	0	0	0	0	0	0	0	0	0	0	0	0	0	0	3	0	0	0	0
284	2016-2017	2	Adult	Flu A	82	60-104	1	0	s	Leumit	NOFEY HASHARON	LTCF	1	6	Pnimit	A	0	0	0	1	0	0	ENCEPHALITIS	1	1	1	0	0	0	0	0	0	0	0	0	0	0	0	0	0	0	0	0	1	4	2	0	0	0
285	2016-2017	2	Adult	Flu A	87	60-104	0	0	c	clalit	home	home	1	4	Pnimit	A	1	0	0	1	2	0	COPD ex	0	0	0	0	0	0	1	0	0	0	0	0	0	0	0	0	0	0	0	0	1	4	0	0	0	0
286	2016-2017	2	Adult	Flu A	85	60-104	0	0	c	maccabi	MIGDALEY	LTCF	1	5	Pnimit	A	2	0	0	1	2	0	AMI	1	1	0	1	0	0	1	0	0	0	0	0	0	0	0	0	0	0	1	0	0	4	2	0	0	0
287	2016-2017	2	Adult	Flu A	90	60-104	0	0		Leumit	home	home	1	4	Pnimit	A	0	1	1	1	1	0	BILAT PNEUMONIA	1	0	0	0	0	0	0	0	0	0	0	0	0	0	0	0	0	0	1	0	0	4	1	0	0	0
288	2016-2017	2	Adult	PCR RSV	19	17-49	0	0		clalit	home	home	1	4	Pnimit	RSV	21	0	0	0	#VALUE!	0	SINUSITIS	0	0	0	0	0	1	0	0	0	0	0	0	0	0	0	0	0	0	0	0	0	0	0	0	0	0
289	2016-2017	2	Adult	Flu A	87	60-104	0	0		maccabi	home	home	1	11	Pnimit	A	3	1	1	1	4	0	BILAT PNEUMONIA	0	0	0	0	0	0	0	0	0	0	0	0	0	0	0	0	0	0	0	0	0	4	0	0	0	0
290	2016-2017	2	Adult	Flu A	70	60-104	1	0		Meucheded	home	home	1	2	Pnimit	A	2	0	0	1	4	0	SYNCOPE	0	0	0	0	0	0	0	0	0	0	0	0	0	0	0	0	0	0	0	0	0	3	0	0	0	0
291	2016-2017	2	Adult	Flu A	58	50-64	0	0		Leumit	home	home	1	5	Pnimit	A	3	0	0	1	4	0	MENINGITIS	0	0	0	0	0	0	0	0	0	0	0	0	0	0	0	0	0	0	0	0	0	1	0	0	0	0
292	2016-2017	2	Adult	Flu A	94	60-104	1	0		Leumit	home	home	1	38	ICU	A	3	1	1	1	4	0	RT PNEUMONIA	0	0	1	1	0	0	0	0	0	0	0	1	0	0	0	0	0	0	0	0	0	4	0	0	0	2
294	2016-2017	2	Adult	Flu A	65	60-104	1	0	c	Leumit	home	home	1	4	Pnimit	A	4	0	0	1	5	0	COPD ex	1	0	0	0	0	0	1	0	0	0	0	0	0	0	0	0	0	0	0	0	1	2	1	0	0	0
295	2016-2017	2	Adult	Flu A	87	60-104	1	0	s	clalit	home	home	1	1	Pnimit	A	1	0	0	1	2	0	FLU	0	0	0	0	0	0	0	0	0	0	0	0	0	0	0	0	0	0	0	0	1	4	0	0	0	0
296	2016-2017	2	Adult	Flu A	65	60-104	1	0	c	clalit	home	home	1	3	Pnimit	A	3	0	0	1	4	0	COPD ex	0	0	1	0	0	0	1	0	0	0	0	1	0	0	0	1	0	0	0	0	1	2	0	0	0	2
297	2016-2017	2	Adult	Flu A	18	17-49	0	0		Meucheded	home	home	1	8	ICU	A	3	1	1	1	6	0	RT PNEUMONIA	0	0	0	0	0	0	0	0	0	0	0	0	0	0	0	0	0	0	0	0	0	0	0	0	0	0
298	2016-2017	2	Adult	Flu A	76	60-104	0	0	c	maccabi	home	home	1	2	Pnimit	A	1	0	0	1	1	0	COPD ex	1	0	0	0	0	0	1	0	0	0	0	0	0	0	0	1	0	0	0	0	1	3	1	0	0	0
299	2016-2017	2	Adult	Flu A	38	17-49	0	0		clalit	home	home	1	3	OBGY	A	0	0	0	1	0	0	UTERINE CONTRACTION	0	0	0	0	0	0	0	0	0	0	0	0	0	0	0	0	0	0	0	0	0	0	0	0	0	0
301	2016-2017	2	Adult	Flu A	32	17-49	0	0	c	clalit	home	home	1	1	Pnimit	A	3	0	0	1	3	0	FLU	0	0	0	0	0	0	0	0	0	0	0	0	0	0	0	0	1	0	0	0	0	0	0	0	0	0
302	2016-2017	2	Adult	PCR RSV	81	60-104	0	0		clalit	DOROT	LTCF	1	15	Pnimit	RSV	1	1	1	0	#VALUE!	0	RT PNEUMONIA	1	0	0	1	0	0	0	0	0	0	0	0	0	0	0	0	0	0	0	0	1	4	2	0	0	0
303	2016-2017	2	Adult	Flu A	65	60-104	0	0		clalit	home	home	1	3	Pnimit	A	5	1	1	1	6	0	RT PNEUMONIA	0	0	1	1	0	0	0	0	0	0	0	0	0	0	0	0	0	0	0	0	0	2	0	0	0	0
304	2016-2017	2	Adult	Flu A	32	17-49	1	0	c	Leumit	home	home	1	2	Pnimit	A	3	0	0	1	3	0	FLU	0	0	0	0	0	0	0	0	0	0	0	0	0	0	0	0	0	0	0	0	0	0	0	0	0	0
305	2016-2017	2	Adult	Flu A	74	60-104	0	0		clalit	home	home	1	3	Pnimit	A	0	0	0	0	#VALUE!	0	FLU	0	0	1	0	0	0	0	0	0	0	0	0	0	0	0	0	0	0	0	0	0	3	0	0	0	0
306	2016-2017	2	Adult	Flu A	66	60-104	0	0		Leumit	home	home	1	5	Pnimit	A	3	1	1	1	4	0	RT PNEUMONIA	0	0	0	0	0	1	0	0	0	0	0	1	0	0	0	1	1	0	0	0	0	2	0	0	0	2
309	2016-2017	2	Adult	Flu A	39	17-49	1	0		clalit	home	home	0	0	ER	A	4	0	0	1	4	0	FLU	0	0	0	0	0	0	0	0	0	0	0	0	0	0	0	0	0	0	0	0	0	0	0	0	0	0
310	2016-2017	2	Adult	PCR RSV	45	17-49	0	0	c	maccabi	home	home	1	8	OBGY	RSV	11	0	0	0	#VALUE!	0	ABORTION	0	0	0	0	0	0	0	0	0	0	0	0	0	0	0	0	0	0	0	0	0	0	0	0	0	0
311	2016-2017	2	Adult	Flu A	22	17-49	0	0	c	clalit	home	home	1	5	OBGY	A		0	0	1	2	0	FLU	0	0	0	0	0	0	0	0	0	0	0	0	0	0	0	0	0	0	0	0	0	0	0	0	0	0
312	2016-2017	2	Adult	Flu A	87	60-104	0	0		Leumit	home	home	1	17	Pnimit	A	4	0	0	1	10	0	CHF EXACER	0	0	0	1	0	0	1	0	0	0	0	0	0	0	0	0	0	0	1	0	1	4	0	0	0	0
313	2016-2017	2	Adult	Flu A	78	60-104	1	0	s	clalit	home	home	1	3	Pnimit	A	1	0	0	1	1	0	FLU	0	0	0	0	0	0	0	0	0	0	0	0	0	0	0	0	0	0	0	0	0	3	0	0	0	0
314	2016-2017	2	Adult	PCR RSV	68	60-104	0	0	c	clalit	home	home	1	3	Pnimit	RSV	3	0	0	0	#VALUE!	0	UTI	0	0	0	0	0	0	0	0	0	0	0	1	0	0	0	1	1	0	0	0	0	2	0	0	0	2
316	2016-2017	2	Adult	Flu A	77	60-104	0	0	c	clalit	home	home	1	7	cardiology	A	3	0	0	1	6	0	BRONCHITIS	1	1	1	0	0	0	0	0	0	0	0	1	0	0	0	0	0	0	0	0	1	3	2	0	0	2
317	2016-2017	2	Adult	Flu A	37	17-49	0	0		clalit	home	home	1	3	OBGY	A		0	0	1	0	0	FLU	0	0	0	0	0	0	0	0	0	0	0	0	0	0	0	0	0	0	0	0	0	0	0	0	0	0
318	2016-2017	2	Adult	Flu A	95	60-104	0	0	c	clalit	home	home	1	1	Pnimit	A	3	0	0	1	3	0	COPD ex	0	0	0	1	0	0	1	0	0	0	0	1	0	0	0	0	0	0	0	0	1	4	0	0	0	2
319	2016-2017	2	Adult	Flu A	90	60-104	1	0		Meucheded	hostel	LTCF	1	5	Pnimit	A	0	0	0	1	1	0	CHF EXACER	0	0	1	1	0	0	1	0	0	0	0	1	0	0	0	0	0	0	1	0	0	4	0	0	0	2
320	2016-2017	2	Adult	Flu A	30	17-49	0	0		clalit	home	home	0	0	ER	A	0	0	0	0	#VALUE!	0	FLU	0	0	0	0	0	0	0	0	0	0	0	0	0	0	0	0	0	0	0	0	0	0	0	0	0	0
321	2016-2017	2	Adult	Flu A	33	17-49	0	0		clalit	home	home	1	2	Pnimit	A	0	0	0	1	0	0	FLU	0	0	0	0	0	0	0	0	0	0	0	0	0	0	0	0	0	0	0	0	0	0	0	0	0	0
322	2016-2017	2	Adult	Flu A	70	60-104	0	0	c	Meucheded	home	home	1	2	Pnimit	A	2	0	0	1	2	0	COPD ex	1	0	0	0	0	0	1	0	0	0	0	0	0	0	0	0	0	0	0	0	0	3	1	0	0	0
324	2016-2017	2	Adult	Flu A	68	60-104	1	0		clalit	home	home	1	3	cardiology	A	3	0	0	1	4	0	PERICARDITIS	0	0	0	0	0	0	0	0	0	0	0	0	0	0	0	0	0	0	0	0	1	2	0	0	0	0
325	2016-2017	2	Adult	Flu A	71	60-104	1	0		maccabi	home	home	1	3	Pnimit	A	1	1	1	1	1	0	LT PNEUMONIA	0	0	0	0	0	0	0	0	0	0	0	0	0	0	0	1	0	0	0	1	0	3	0	0	2	0
326	2016-2017	2	Adult	Flu A	84	60-104	0	0	c	maccabi	home	home	1	1	Pnimit	A	7	0	0	1	7	0	flu	0	0	1	0	0	0	0	0	0	0	0	0	0	0	0	0	0	0	0	0	0	4	0	0	0	0
327	2016-2017	2	Adult	Flu A	95	60-104	1	0	c	Meucheded	HACHUZAT HASHARON	LTCF	1	15	Pnimit	A	0	0	0	1	1	0	CHF EXACER	0	0	0	1	0	0	0	0	0	0	0	1	0	0	0	0	1	0	1	0	0	4	0	0	0	2
329	2016-2017	2	Adult	Flu A	82	60-104	0	0		maccabi	home	home	1	5	Pnimit	A	2	0	0	1	3	0	ACS	1	0	0	0	0	0	0	0	0	0	0	1	0	0	0	0	0	0	0	0	1	4	2	0	0	2
330	2016-2017	2	Adult	PCR RSV	87	60-104	0	0		maccabi	home	home	1	5	Pnimit	RSV	6	1	1	0	#VALUE!	0	LT PNEUMONIA	0	0	0	0	0	0	0	0	0	0	0	0	0	0	0	0	0	0	0	0	1	4	0	0	0	0
331	2016-2017	2	Adult	PCR RSV	22	17-49	1	0	c	clalit	home	home	1	23	hematology	RSV	2	0	0	0	#VALUE!	0	APLASIA	0	0	0	0	0	0	0	0	0	0	0	0	0	1	0	1	0	0	0	0	0	0	0	0	0	0
332	2016-2017	2	Adult	Flu A	78	60-104	0	0		maccabi	Lev hasharon	LTCF	1	16	Pnimit	A	1	1	1	1	3	0	UTI	0	1	0	0	0	0	0	0	0	0	0	0	0	0	0	0	0	0	1	0	0	3	0	0	0	0
333	2016-2017	2	Adult	Flu A	88	60-104	1	0		clalit	home	home	1	4	cardiology	A	2	0	0	1	3	0	CHF EXACER	0	0	0	1	0	0	1	0	0	0	0	0	0	0	0	0	0	0	0	0	1	4	0	0	0	0
334	2016-2017	2	Adult	Flu A	93	60-104	0	0	c	maccabi	BET AMI	LTCF	1	3	Pnimit	A	0	0	0	1	1	0	FLU	1	1	0	0	0	0	0	0	0	0	0	0	0	0	0	0	1	0	1	0	1	4	1	0	0	0
335	2016-2017	2	Adult	Flu A	80	60-104	0	0		clalit	BET AMI	LTCF	1	8	Pnimit	A	4	1	1	1	4	0	BILAT PNEUMONIA	0	1	0	0	0	0	0	0	0	0	0	0	0	0	0	0	1	0	0	0	0	4	0	0	0	0
336	2016-2017	2	Adult	Flu A	79	60-104	0	0	c	maccabi	home	home	1	8	Pnimit	A	0	0	0	1	0	0	FLU	1	1	1	0	0	0	0	0	0	0	0	1	0	0	0	1	0	0	1	0	0	3	2	0	0	2
337	2016-2017	2	Adult	Flu A	78	60-104	0	0	c	maccabi	home	home	1	6	cardiology	A	1	0	0	1	1	0	FLU	0	0	0	0	0	0	0	0	0	0	0	0	0	0	0	0	0	0	0	0	1	3	0	0	0	0
338	2016-2017	2	Adult	Flu A	88	60-104	0	0		clalit	Beit gil hazahav	LTCF	1	7	Pnimit	A	1	1	1	1	1	0	RT PNEUMONIA	0	0	0	0	0	0	0	0	0	0	0	0	0	0	0	0	1	0	1	0	0	4	0	0	0	0
339	2016-2017	2	Adult	Flu A	82	60-104	1	0	c	Meucheded	home	home	1	4	ICCU	A	0	0	0	1	0	0	ACS	0	0	1	1	0	0	0	0	0	0	0	0	0	0	0	0	0	0	0	0	0	4	0	0	0	0
340	2016-2017	2	Adult	Flu A	63	60-104	0	0		Meucheded	home	home	1	2	Pnimit	A	2	1	1	1	2	0	LT PNEUMONIA	0	0	0	0	0	0	0	0	0	0	0	0	0	0	0	0	0	0	0	0	0	2	0	0	0	0
341	2016-2017	2	Adult	Flu A	97	60-104	0	0	c	clalit	NOFEY HASHARON	LTCF	1	2	Pnimit	A	0	0	0	1	0	0	BRONCHITIS	1	1	0	1	0	0	1	0	0	0	0	0	0	0	0	0	1	0	0	0	1	4	2	0	0	0
342	2016-2017	2	Adult	Flu A	79	60-104	0	0	c	clalit	home	home	1	2	Pnimit	A	7	0	0	1	8	0	SYNCOPE	1	0	1	0	0	0	0	0	0	0	0	1	0	0	0	0	0	0	0	0	0	3	2	0	0	2
343	2016-2017	2	Adult	Flu A	75	60-104	0	0	c	clalit	home	home	1	2	Pnimit	A	2	0	0	1	3	0	BRONCHITIS	1	0	0	0	0	0	0	0	0	0	0	0	0	0	0	0	0	0	0	0	1	3	1	0	0	0
344	2016-2017	2	Adult	Flu A	86	60-104	0	0	c	maccabi	BET AMI	LTCF	1	8	Pnimit	A	1	0	0	1	2	0	FLU	0	0	0	0	0	0	0	0	0	0	0	1	0	0	0	0	1	0	0	0	0	4	0	0	0	2
345	2016-2017	2	Adult	Flu A	88	60-104	0	0	c	clalit	BET AMI	LTCF	1	2	Pnimit	A	1	0	0	1	3	0	COPD ex	0	0	0	0	0	0	1	0	0	0	0	0	0	0	0	0	0	0	0	0	0	4	0	0	0	0
346	2016-2017	2	Adult	PCR RSV	42	17-49	1	0	c	clalit	home	home	1	1	Pnimit	RSV	9	0	0	0	#VALUE!	0	COPD ex	0	0	0	0	0	1	0	0	0	0	0	0	0	0	0	0	0	0	0	0	0	0	0	0	0	0
347	2016-2017	2	Adult	Flu A	77	60-104	0	0		clalit	home	home	1	20	ICCU	A	0	1	1	1	3	0	RT PNEUMONIA	1	0	0	1	0	0	0	0	0	0	0	0	0	0	0	0	1	0	0	0	0	3	2	0	0	0
348	2016-2017	2	Adult	Flu A	67	60-104	1	0		maccabi	home	home	1	5	ICCU	A	1	0	0	1	1	0	AMI	0	0	1	1	0	0	0	0	0	0	0	0	0	0	0	0	0	0	0	0	1	2	0	0	0	0
349	2016-2017	2	Adult	Flu A	87	60-104	0	0	c	clalit	HACHUZAT HASHARON	LTCF	1	15	Pnimit	A	0	0	0	1	1	0	CHF EXACER	1	0	0	1	0	0	0	0	0	0	0	0	0	0	0	0	0	0	0	0	0	4	2	0	0	0
351	2016-2017	2	Adult	Flu A	82	60-104	1	0		clalit	home	home	1	1	Pnimit	A	7	0	0	1	7	0	FLU	0	0	1	0	0	0	0	0	0	0	0	0	0	0	0	0	0	0	0	0	0	4	0	0	0	0
352	2016-2017	2	Adult	Flu A	72	60-104	1	0	c	clalit	home	home	1	1	Pnimit	A	1	0	0	1	2	0	FLU	0	0	0	0	0	0	1	0	0	0	0	0	0	0	0	0	0	0	0	0	1	3	0	0	0	0
353	2016-2017	2	Adult	Flu A	44	17-49	1	0		clalit	home	home	0	0	ER	A	1	0	0	1	1	0	FLU	0	0	0	0	0	1	0	0	0	0	0	0	0	0	0	1	0	0	0	0	0	0	0	0	0	0
354	2016-2017	2	Adult	Flu A	31	17-49	1	0		clalit	home	home	1	1	Pnimit	A	1	0	0	0	#VALUE!	0	OCCIPITAL NEURALGIA	0	0	0	0	0	1	1	0	0	0	0	0	0	0	0	0	0	0	0	0	0	0	0	0	0	0
355	2016-2017	2	Adult	Flu A	21	17-49	0	0	c	maccabi	home	home	1	2	Pnimit	A	2	0	0	1	2	0	FLU	0	0	0	0	0	0	0	0	0	0	0	0	0	0	0	0	0	0	0	0	0	0	0	0	0	0
356	2016-2017	2	Adult	Flu A	43	17-49	0	0		clalit	home	home	1	2	Pnimit	A	3	1	1	1	4	0	LT PNEUMONIA	0	0	1	0	0	0	0	0	0	0	0	0	0	0	0	0	0	0	0	0	0	0	0	0	0	0
357	2016-2017	2	Adult	Flu A	19	17-49	1	0		ARMY	home	home	0	0	ER	A	0	0	0	1	0	0	SYNCOPE	0	0	0	0	0	0	0	0	0	0	0	0	0	0	0	0	0	0	0	0	0	0	0	0	0	0
358	2016-2017	2	Adult	PCR RSV	86	60-104	0	0		clalit	home	home	1	25	cardiology	RSV	0	1	1	0	#VALUE!	0	RT PNEUMONIA	1	0	1	0	0	0	1	0	0	0	0	0	0	0	0	0	0	0	1	0	1	4	2	0	0	0
359	2016-2017	2	Adult	Flu A	70	60-104	1	0	c	clalit	home	home	1	2	Pnimit	A	3	0	0	1	4	0	FLU	1	0	1	0	0	0	0	0	0	0	0	0	0	0	0	0	0	0	0	0	0	3	2	0	0	0
360	2016-2017	2	Adult	Flu A	84	60-104	0	0	c	clalit	home	home	1	7	cardiology	A	1	0	0	1	2	0	CHF EXACER	0	0	0	1	0	0	0	0	0	0	0	0	0	0	0	0	0	0	0	0	1	4	0	0	0	0
361	2016-2017	2	Adult	Flu A	77	60-104	1	0		Meucheded	home	home	1	10	Pnimit	A	1	1	1	0	#VALUE!	0	RT PNEUMONIA	0	1	0	0	0	0	0	0	0	0	0	0	0	0	0	1	0	0	0	1	0	3	0	0	6	0
362	2016-2017	2	Adult	PCR RSV	58	50-64	0	0	c	clalit	home	home	1	3	Pnimit	RSV	14	0	0	0	#VALUE!	0	URTI	1	0	0	0	0	0	0	0	0	0	0	1	0	0	0	0	1	0	0	0	1	1	2	0	0	2
363	2016-2017	2	Adult	Flu A	79	60-104	1	0	c	Leumit	home	home	1	5	Pnimit	A	2	0	0	1	2	0	SYNCOPE	0	0	0	0	0	0	1	0	0	0	0	0	0	0	0	0	0	0	0	0	0	3	0	0	0	0
364	2016-2017	2	Adult	Flu A	22	17-49	1	0	s	clalit	home	home	1	2	Pnimit	A	0	0	0	1	0	0	COPD ex	0	0	0	0	0	1	0	0	0	0	0	0	0	0	0	0	0	0	0	0	0	0	0	0	0	0
365	2016-2017	2	Adult	Flu A	86	60-104	0	0	c	clalit	home	home	1	3	Pnimit	A	3	0	0	1	5	0	COPD ex	0	0	0	0	0	0	1	0	0	0	0	0	0	0	0	0	0	1	1	0	0	4	0	0	0	0
366	2016-2017	2	Adult	Flu A	33	17-49	0	0	s	clalit	home	home	1	3	OBGY	A	1	0	0	1	3	0	FLU	1	0	0	0	0	0	0	0	0	0	0	0	0	0	0	0	0	0	0	0	0	0	1	0	0	0
367	2016-2017	2	Adult	Flu A	88	60-104	0	0	s	Leumit	MORIA	LTCF	1	8	Pnimit	A	0	0	0	1	0	0	FLU	0	1	0	1	0	0	1	0	0	0	0	0	0	0	0	0	0	0	1	0	0	4	0	0	0	0
368	2016-2017	2	Adult	Flu A	96	60-104	0	0	c	clalit	HOME	home	1	6	Pnimit	A	2	0	0	0	#VALUE!	0	CHF EXACER	0	0	1	1	0	0	0	0	0	0	0	0	0	0	0	0	0	0	0	0	0	4	0	0	0	0
369	2016-2017	2	Adult	Flu A	69	60-104	1	0		clalit	home	home	1	5	cardiology	A		0	0	1	1	0	CHF EXACER	0	0	1	1	0	0	1	0	0	0	0	0	0	0	0	0	0	0	0	0	0	2	0	0	0	0
370	2016-2017	2	Adult	Flu A	78	60-104	1	0	c	clalit	home	home	1	5	Pnimit	A	2	0	0	1	3	0	FLU	1	0	1	0	0	0	0	0	0	0	0	0	0	0	0	0	0	0	1	0	0	3	2	0	0	0
371	2016-2017	2	Adult	Flu A	56	50-64	1	0	c	clalit	home	home	1	2	Pnimit	A	2	0	0	1	3	0	FLU	1	0	0	0	0	0	0	0	0	0	0	0	0	0	0	0	0	0	0	0	1	1	1	0	0	0
372	2016-2017	2	Adult	Flu A	83	60-104	0	0	c	clalit	home	home	1	4	Pnimit	A	3	0	0	1	3	0	FLU	0	0	0	0	0	0	0	0	0	0	0	0	0	0	0	1	1	0	0	0	0	4	0	0	0	0
373	2016-2017	2	Adult	Flu A	77	60-104	1	0	s	Leumit	home	home	1	3	Pnimit	A	1	0	0	1	2	0	FLU	0	1	1	1	0	0	0	0	0	0	0	0	0	0	0	0	0	0	0	0	0	3	0	0	0	0
374	2016-2017	2	Adult	Flu A	62	60-104	0	0		Leumit	home	home	0	0	ER	A	0	0	0	1	0	0	FLU	1	0	0	0	0	0	0	0	0	0	0	0	0	0	0	0	0	0	0	0	0	2	1	0	0	0
375	2016-2017	2	Adult	Flu A	94	60-104	0	0		maccabi	Beit gil hazahav	LTCF	1	45	Pnimit	A	0	1	1	1	0	0	ASPIRATION	0	0	0	0	0	0	0	0	0	0	0	0	0	0	0	0	0	1	1	0	0	4	0	0	0	0
376	2016-2017	2	Adult	Flu A	80	60-104	1	0	c	clalit	BET AMI	LTCF	1	4	Pnimit	A	8	0	0	1	8	0	FLU	1	0	1	1	0	0	0	0	0	0	0	0	0	0	0	0	1	0	0	0	0	4	2	0	0	0
378	2016-2017	2	Adult	Flu A	78	60-104	1	0	c	clalit	home	home	1	2	Pnimit	A	1	0	0	0	#VALUE!	0	URTI	1	1	1	1	0	0	1	0	0	0	0	0	0	0	0	0	0	0	1	0	1	3	2	0	0	0
379	2016-2017	2	Adult	Flu A	72	60-104	1	0		Meucheded	home	home	1	4	hematology	A	3	0	0	0	#VALUE!	0	COPD ex	1	1	1	1	0	0	1	0	0	0	0	0	0	1	0	0	0	0	0	0	0	3	2	0	0	0
380	2016-2017	2	Adult	Flu A	78	60-104	1	0	c	maccabi	home	home	1	2	Pnimit	A	2	0	0	1	2	0	FLU	1	1	0	1	0	0	0	0	0	0	0	1	0	0	0	0	0	0	0	0	0	3	2	0	0	2
382	2016-2017	2	Adult	Flu A	69	60-104	1	0		clalit	home	home	1	7	hematology	A	16	0	0	1	18	0	HYPOGLYCEMIA	1	0	1	0	0	0	0	0	0	0	0	0	0	1	0	1	1	0	0	0	1	2	2	0	0	0
383	2016-2017	2	Adult	Flu A	93	60-104	0	0		clalit	home	home	1	2	Pnimit	A	1	0	0	1	1	0	URTI	0	0	0	0	0	0	0	0	0	0	0	0	0	0	0	0	0	0	0	0	0	4	0	0	0	0
384	2016-2017	2	Adult	Flu A	82	60-104	1	0	c	Other	home	home	1	9	cardiology	A	17	0	0	1	17	0	AMI	0	1	1	0	0	0	1	0	0	0	0	0	0	0	0	0	0	0	0	0	0	4	0	0	0	0
385	2016-2017	2	Adult	Flu A	32	17-49	0	0		Meucheded	home	home	1	2	OBGY	A	0	0	0	0	#VALUE!	0	FLU	0	0	0	0	0	0	0	0	0	0	0	0	0	0	0	0	0	0	0	0	0	0	0	0	0	0
386	2016-2017	2	Adult	Flu A	87	60-104	1	0	c	maccabi	home	home	1	3	Pnimit	A	13	0	0	1	13	0	ASPIRATION	0	1	0	0	0	0	0	0	0	0	0	0	0	0	0	0	0	0	1	0	1	4	0	0	0	0
387	2016-2017	2	Adult	Flu A	19	17-49	1	0		ARMY	home	home	0	0	ER	A	0	0	0	1	0	0	FLU	0	0	0	0	0	0	0	0	0	0	0	0	0	0	0	0	0	0	0	0	0	0	0	0	0	0
388	2016-2017	2	Adult	Flu A	76	60-104	1	0	c	clalit	home	home	1	2	Pnimit	A	1	0	0	1	1	0	URTI	1	1	0	0	0	0	0	0	0	0	0	0	0	0	0	0	0	0	0	0	0	3	1	0	0	0
389	2016-2017	2	Adult	Flu A	26	17-49	0	0		clalit	home	home	1	3	OBGY	A		0	0	1	0	0	FLU	0	0	0	0	0	0	0	0	0	0	0	0	0	0	0	0	0	0	0	0	0	0	0	0	0	0
390	2016-2017	2	Adult	Flu A	88	60-104	1	0	c	maccabi	home	home	1	3	hematology	A	0	0	0	1	0	0	FLU	0	0	0	0	0	0	0	0	0	0	0	0	0	0	0	1	0	0	0	0	0	4	0	0	0	0
391	2016-2017	2	Adult	Flu A	53	50-64	1	0	c	maccabi	home	home	1	3	Pnimit	A	1	0	0	1	1	0	SVT	0	1	0	0	0	0	0	0	0	0	0	0	0	0	0	0	0	0	0	0	0	1	0	0	0	0
393	2016-2017	2	Adult	Flu A	88	60-104	0	0		Meucheded	TIFERET MORIA	LTCF	1	5	Pnimit	A	0	1	1	0	#VALUE!	0	ASPIRATION	0	0	0	0	0	0	0	0	0	0	0	0	0	0	0	0	0	0	1	0	0	4	0	0	0	0
394	2016-2017	2	Adult	PCR RSV	62	60-104	0	0		Leumit	home	home	1	2	Pnimit	RSV	2	0	0	0	#VALUE!	0	AGE	1	0	0	0	0	0	0	0	0	0	0	0	0	0	0	0	0	0	0	0	0	2	1	0	0	0
395	2016-2017	2	Adult	Flu A	93	60-104	0	0	s	clalit	home	home	1	5	Pnimit	A	6	0	0	1	6	0	URTI	0	1	1	0	0	0	0	0	0	0	0	0	0	1	0	0	0	1	0	0	0	4	0	0	0	0
396	2016-2017	2	Adult	Flu A	35	17-49	1	0		clalit	home	home	1	2	Pnimit	A	0	0	0	1	0	0	MENINGITIS	0	0	0	0	0	0	0	0	0	0	0	0	0	0	0	0	0	0	0	0	0	0	0	0	0	0
397	2016-2017	2	Adult	Flu A	75	60-104	1	0		maccabi	home	home	1	4	cardiology	A	6	0	0	0	#VALUE!	0	URTI	0	0	1	1	0	0	1	0	0	0	0	0	0	0	0	0	0	0	0	0	0	3	0	0	0	0
398	2016-2017	2	Adult	Flu A	87	60-104	1	0	s	clalit	home	home	1	5	ICCU	A	3	0	0	1	3	0	CHF EXACER	0	1	1	1	1	0	0	0	0	0	0	1	0	0	0	0	0	0	0	0	0	4	0	0	0	2
399	2016-2017	2	Adult	Flu A	67	60-104	0	0	s	Meucheded	home	home	1	7	hematology	A	3	0	0	1	3	0	FLU	0	0	0	0	0	0	0	0	0	0	0	0	0	1	0	1	1	0	0	0	0	2	0	0	0	0
400	2016-2017	2	Adult	Flu A	63	60-104	1	0	s	clalit	home	home	1	3	Pnimit	A	3	0	0	1	4	0	CONFUSION	1	1	0	0	0	0	0	0	0	0	0	0	0	0	0	0	0	0	1	0	0	2	1	0	0	0
401	2016-2017	2	Adult	Flu A	79	60-104	1	0	c	clalit	home	home	1	5	ICCU	A	0	0	0	1	4	0	MYOCARDITIS	1	0	0	0	0	0	0	0	0	0	0	0	0	0	0	0	0	0	0	0	1	3	1	0	0	0
402	2016-2017	2	Adult	Flu A	71	60-104	1	0		Meucheded	home	home	1	1	Pnimit	A	0	0	0	1	0	0	CONFUSION	0	0	0	0	0	0	0	0	0	0	0	0	0	0	0	0	0	0	0	0	1	3	0	0	0	0
403	2016-2017	2	Adult	Flu A	86	60-104	1	0	c	maccabi	home	home	1	2	Pnimit	A	6	0	0	1	6	0	FLU	0	0	1	1	0	0	0	0	0	0	0	0	0	0	0	0	0	0	0	0	0	4	0	0	0	0
404	2016-2017	2	Adult	Flu A	51	50-64	1	0		maccabi	home	home	0	0	ER	A	0	0	0	1	0	0	FLU	0	0	0	0	0	0	0	0	0	0	0	0	0	0	0	0	0	0	0	0	0	1	0	0	0	0
405	2016-2017	2	Adult	Flu A	79	60-104	0	0	c	maccabi	home	home	1	3	Pnimit	A	6	0	0	1	7	0	FLU	0	1	0	0	0	0	0	0	0	0	0	0	0	0	0	0	0	0	0	0	1	3	0	0	0	0
406	2016-2017	2	Adult	Flu A	98	60-104	1	0		clalit	home	home	1	7	Pnimit	A	1	1	1	0	#VALUE!	0	RT PNEUMONIA	1	0	0	0	0	0	0	0	0	0	0	0	0	0	0	0	0	0	1	0	0	4	1	0	0	0
407	2016-2017	2	Adult	Flu A	92	60-104	1	0		clalit	home	home	1	5	Pnimit	A	2	1	1	1	2	0	RT PNEUMONIA	1	0	1	1	0	0	0	0	0	0	0	0	0	0	0	0	1	0	0	0	0	4	2	0	0	0
408	2016-2017	2	Adult	Flu A	78	60-104	1	0	c	clalit	home	home	1	2	Pnimit	A	1	0	0	1	1	0	FLU	0	0	0	0	0	0	0	0	0	0	0	0	0	0	0	0	0	0	0	0	0	3	0	0	0	0
409	2016-2017	2	Adult	PCR RSV	66	60-104	1	0	s	clalit	home	home	1	8	Pnimit	RSV	6	0	0	0	#VALUE!	0	CHF EXACER	1	0	1	1	0	0	1	0	0	0	0	1	0	0	0	0	1	0	1	0	0	2	2	0	0	2
413	2016-2017	2	Adult	PCR RSV	75	60-104	0	0		clalit	home	home	1	2	Pnimit	RSV	3	1	1	0	#VALUE!	0	sinusitis	0	0	0	1	0	0	1	1	0	0	0	1	0	0	0	0	1	1	0	0	0	3	0	0	0	2
414	2016-2017	2	Adult	Flu A	75	60-104	1	0	s	Leumit	SIUDIT ABC	LTCF	1	2	Pnimit	A	0	0	0	1	0	0	FLU	1	1	1	1	0	0	1	0	0	0	0	0	0	0	0	0	1	0	1	0	0	3	2	0	0	0
415	2016-2017	2	Adult	PCR RSV	73	60-104	1	0		clalit	home	home	1	0	Pnimit	RSV	6	0	0	0	#VALUE!	0	URTI	1	0	1	0	0	0	0	0	0	0	0	0	0	0	0	0	0	0	0	0	0	3	2	0	0	0
416	2016-2017	2	Adult	Flu A	24	17-49	0	0		clalit	home	home	1	1	OBGY	A	0	0	0	1	0	0	VOMITING	0	0	0	0	0	0	0	0	0	0	0	0	0	0	0	0	0	0	0	0	0	0	0	0	0	0
418	2016-2017	2	Adult	Flu A	92	60-104	1	0		clalit	home	home	1	5	Pnimit	A	3	0	0	1	4	0	FLU	0	0	1	0	0	1	0	0	0	0	0	0	0	0	0	0	0	0	0	0	0	4	0	0	0	0
419	2016-2017	2	Adult	Flu A	88	60-104	1	0	s	maccabi	home	home	1	8	Pnimit	A	1	0	0	1	1	0	AMI	0	1	0	1	1	0	0	0	0	0	0	1	0	0	0	0	1	0	1	1	0	4	0	0	6	2
420	2016-2017	2	Adult	Flu A	88	60-104	0	0		Leumit	home	home	1	1	Pnimit	A	2	0	0	1	3	0	SYNCOPE	0	0	0	0	0	0	0	0	0	0	0	0	0	0	0	0	0	0	0	0	0	4	0	0	0	0
421	2016-2017	2	Adult	Flu A	72	60-104	0	0	c	clalit	home	home	1	3	Pnimit	A	13	0	0	1	15	0	URTI	0	0	0	0	0	0	0	0	0	0	0	0	0	0	0	0	0	0	0	0	0	3	0	0	0	0
422	2016-2017	2	Adult	Flu A	81	60-104	1	0	c	Leumit	home	home	1	3	Pnimit	A	3	0	0	1	3	0	COPD ex	0	0	0	0	0	0	1	0	0	0	0	1	0	0	0	0	0	0	1	0	0	4	0	0	0	2
423	2016-2017	2	Adult	Flu A	78	60-104	1	0		clalit	home	home	1	6	ICCU	A	0	0	0	1	2	0	FALL	0	1	0	0	0	0	1	0	0	0	0	1	0	0	0	0	0	0	0	0	1	3	0	0	0	2
424	2016-2017	2	Adult	Flu A	33	17-49	0	0		clalit	home	home	1	1	Pnimit	A	2	0	0	0	#VALUE!	0	FLU	0	0	0	0	0	0	0	0	0	0	0	0	0	0	0	0	0	0	0	0	0	0	0	0	0	0
425	2016-2017	2	Adult	PCR RSV	83	60-104	0	0	c	Meucheded	home	home	1	5	Pnimit	RSV	2	0	0	0	#VALUE!	0	BRONCHITIS	0	1	0	0	0	0	0	0	0	0	0	0	0	0	0	0	1	0	0	0	0	4	0	0	0	0
427	2016-2017	2	Adult	Flu A	37	17-49	1	0		clalit	home	home	1	1	Pnimit	A	2	0	0	1	2	0	DIZZINESS	0	0	0	0	0	0	1	0	0	0	0	0	0	0	0	0	0	0	0	0	0	0	0	0	0	0
428	2016-2017	2	Adult	Flu A	80	60-104	1	0	c	clalit	home	home	1	13	ICU	A	4	0	0	1	4	0	COPD ex	0	1	1	0	0	0	1	0	0	0	0	0	0	0	0	0	0	0	0	0	0	4	0	0	0	0
429	2016-2017	2	Adult	Flu A	82	60-104	0	0		clalit	home	home	1	6	Pnimit	A	5	1	0	1	7	0	BILAT PNEUMONIA	1	0	0	1	1	0	0	0	0	0	0	0	0	0	0	0	1	0	0	0	1	4	2	0	0	0
430	2016-2017	2	Adult	Flu A	100	60-104	1	0		clalit	home	home	1	27	Pnimit	A	2	1	0	1	#VALUE!	0	LT PNEUMONIA	0	0	0	0	0	0	0	0	0	0	0	0	0	0	0	0	1	1	1	0	0	4	0	0	0	0
432	2016-2017	2	Adult	Flu A	32	17-49	0	0	c	maccabi	home	home	1	4	ICCU	A	7	0	0	1	4	0	COPD ex	0	0	0	0	0	1	0	0	0	0	0	0	0	0	0	0	0	0	0	0	0	0	0	0	0	0
433	2016-2017	2	Adult	Flu A	92	60-104	0	0	c	clalit	bait bakfar	LTCF	1	2	Pnimit	A	3	0	0	1	4	0	BRONCHITIS	0	0	1	1	0	0	1	1	0	0	0	1	0	0	0	0	0	0	0	0	0	4	0	0	0	2
436	2016-2017	2	Adult	Flu A	54	50-64	0	0		maccabi	home	home	1	1	Pnimit	A	4	0	0	1	5	0	ARF	1	0	0	0	0	0	0	0	0	0	0	0	0	0	0	0	0	0	0	0	0	1	1	0	0	0
437	2016-2017	2	Adult	Flu A	91	60-104	1	0		clalit	home	home	1	5	Pnimit	A	4	1	1	1	4	0	BILAT PNEUMONIA	1	0	1	0	1	0	1	0	0	0	0	1	0	0	0	0	1	0	0	1	0	4	2	0	2	2
438	2016-2017	2	Adult	PCR RSV	69	60-104	1	0		clalit	home	home	1	12	hematology	RSV	0	1	1	0	#VALUE!	0	BILAT PNEUMONIA	1	0	1	0	0	0	0	0	0	0	0	0	0	1	0	1	1	0	0	0	1	2	2	0	0	0
439	2016-2017	2	Adult	Flu A	86	60-104	1	0	c	OTHER	home	home	1	1	Pnimit	A	2	0	0	1	2	0	URTI	1	0	0	0	0	0	0	0	0	0	0	1	0	0	0	0	1	0	0	0	0	4	2	0	0	2
440	2016-2017	2	Adult	Flu A	92	60-104	0	0	c	clalit	home	home	1	2	Pnimit	A	0	0	0	1	0	0	COPD ex	0	0	0	1	0	0	1	0	0	0	0	0	0	0	0	0	1	1	0	0	1	4	0	0	0	0
441	2016-2017	2	Adult	Flu A	26	17-49	0	0		clalit	home	home	1	3	OBGY	A	2	0	0	1	3	0	FLU	0	0	0	0	0	0	0	0	0	0	0	0	0	0	0	0	0	0	0	0	0	0	0	0	0	0
442	2016-2017	2	Adult	Flu A	67	60-104	1	0	c	maccabi	home	home	1	2	Pnimit	A	2	0	0	1	2	0	COPD ex	0	0	0	0	0	0	1	0	0	0	0	0	0	0	0	0	0	0	0	0	0	2	0	0	0	0
443	2016-2017	2	Adult	Flu A	92	60-104	0	0		clalit	home	home	1	8	Pnimit	A	1	1	0	1	1	0	BILAT PNEUMONIA	0	1	0	0	0	0	1	0	0	0	0	0	0	0	0	0	0	1	1	0	1	4	0	0	0	0
444	2016-2017	2	Adult	Flu A	83	60-104	0	0	c	clalit	home	home	1	1	Pnimit	A	1	0	0	1	2	0	BRONCHITIS	1	0	0	0	0	1	0	0	0	0	0	0	0	0	0	0	0	0	0	0	1	4	1	0	0	0
445	2016-2017	2	Adult	PCR RSV	89	60-104	0	0		clalit	home	home	1	6	Pnimit	RSV	0	1	1	0	#VALUE!	0	ASPIRATION	0	0	0	0	0	0	0	0	0	0	0	0	0	0	0	0	0	0	1	0	0	4	0	0	0	0
446	2016-2017	2	Adult	Flu A	29	17-49	0	0	s	clalit	home	home	1	4	OBGY	A	0	0	0	1	1	0	FLU	0	0	0	0	0	0	0	0	0	0	0	0	0	0	0	0	0	0	0	0	0	0	0	0	0	0
447	2016-2017	2	Adult	Flu A	96	60-104	0	0		clalit	home	home	1	2	Pnimit	A	3	1	1	0	#VALUE!	0	LT PNEUMONIA	0	0	0	0	0	0	0	0	0	0	0	1	0	1	0	0	1	0	0	0	0	4	0	0	0	2
449	2016-2017	2	Adult	PCR RSV	45	17-49	1	0		Meucheded	home	home	1	4	hematology	RSV	7	1	1	0	#VALUE!	0	RT PNEUMONIA	0	0	0	0	0	0	1	0	0	0	0	0	0	0	0	1	0	0	0	0	0	0	0	0	0	0
450	2016-2017	2	Adult	Flu A	88	60-104	1	0	s	clalit	home	home	1	4	Pnimit	A	0	0	0	1	0	1	NOSOC FLU	0	1	1	0	0	0	0	0	0	0	0	0	0	0	0	0	1	0	1	0	0	4	0	0	0	0
451	2016-2017	2	Adult	Flu A	81	60-104	1	0		maccabi	home	home	1	6	Pnimit	A	3	1	1	1	3	0	BILAT PNEUMONIA	0	1	1	0	0	0	0	0	0	0	0	0	0	0	0	1	0	0	0	0	0	4	0	0	0	0
452	2016-2017	2	Adult	PCR RSV	78	60-104	1	0	s	clalit	home	home	1	3	hematology	RSV	0	0	0	0	#VALUE!	0	NETROPENIC FEVER	0	0	0	0	0	0	0	0	0	0	0	0	0	1	0	1	1	0	0	1	0	3	0	0	2	0
454	2016-2017	2	Adult	Flu A	89	60-104	0	0	s	maccabi	Beit gil hazahav	LTCF	1	6	Pnimit	A	0	0	0	1	1	0	FLU	0	1	0	1	0	0	0	0	0	0	0	0	0	0	0	0	0	1	1	0	0	4	0	0	0	0
455	2016-2017	2	Adult	PCR RSV	83	60-104	0	0	c	Meucheded	home	home	1	11	cardiology	RSV	7	0	0	0	#VALUE!	0	DIVERTICULITIS	0	0	0	0	0	0	0	0	0	0	0	0	0	1	0	0	0	1	1	0	0	4	0	0	0	0
456	2016-2017	2	Adult	Flu A	35	17-49	0	0	s	Leumit	home	home	1	2	urology	A	7	0	0	1	7	0	FLU	0	0	0	0	0	0	0	0	0	0	0	1	0	0	0	0	0	0	0	0	0	0	0	0	0	2
457	2016-2017	2	Adult	PCR RSV	21	17-49	0	0		clalit	home	home	1	1	OBGY	RSV	7	0	0	0	#VALUE!	0	RSV	0	0	0	0	0	0	0	0	0	0	0	0	0	0	0	0	0	0	0	0	0	0	0	0	0	0
458	2016-2017	2	Adult	PCR RSV	82	60-104	1	0	c	Leumit	BET AMI	LTCF	1	1	Pnimit	RSV	0	0	0	0	#VALUE!	0	RSV	1	0	0	0	0	0	0	0	0	0	0	0	0	0	0	0	0	0	1	0	0	4	1	0	0	0
459	2016-2017	2	Adult	Flu A	74	60-104	1	0	c	Leumit	home	home	1	6	hematology	A	3	0	0	1	4	0	FLU	0	0	1	0	0	0	0	0	0	0	0	0	0	1	0	1	1	0	0	1	0	3	0	0	6	0
460	2016-2017	2	Adult	Flu A	86	60-104	1	0	c	clalit	home	home	1	3	Pnimit	A	7	0	0	1	7	0	COPD ex	1	0	0	0	0	1	1	0	0	0	0	0	0	0	0	0	1	0	0	0	0	4	1	0	0	0
461	2016-2017	2	Adult	PCR RSV	87	60-104	0	0		Leumit	grinshtein	LTCF	1	10	Pnimit	RSV	0	1	1	0	#VALUE!	0	LT PNEUMONIA	1	0	0	0	0	0	0	0	0	0	0	1	0	0	0	0	1	0	1	0	0	4	2	0	0	2
462	2016-2017	2	Adult	Flu A	61	60-104	0	0	c	Leumit	home	home	1	2	Pnimit	A	0	0	0	1	0	0	COPD ex	0	0	0	0	0	0	1	0	0	0	0	0	0	0	0	0	0	1	0	0	0	2	0	0	0	0
463	2016-2017	2	Adult	Flu A	86	60-104	1	0		clalit	home	home	1	1	Pnimit	A	2	0	0	1	2	0	FLU	0	0	1	0	0	0	1	0	0	0	0	0	0	0	0	0	0	0	0	0	0	4	0	0	0	0
464	2016-2017	2	Adult	PCR RSV	81	60-104	0	0		maccabi	MIGDALEY	LTCF	1	5	Pnimit	RSV	0	1	1	0	#VALUE!	0	RT PNEUMONIA	0	1	0	0	0	0	0	0	0	0	0	0	0	0	0	0	0	0	1	0	0	4	0	0	0	0
465	2016-2017	2	Adult	Flu B	58	50-64	1	0		clalit	home	home	1	3	Pnimit	B	2	0	0	1	3	0	SYNCOPE	0	0	0	0	0	0	0	0	0	0	0	0	0	0	0	0	0	0	0	0	0	1	0	0	0	0
466	2016-2017	2	Adult	Flu A	23	17-49	0	0	s	Leumit	home	home	1	2	hematology	A	6	0	0	1	6	0	NETROPENIC FEVER	0	0	0	0	0	0	0	0	0	0	0	0	0	1	0	1	1	0	0	0	0	0	0	0	0	0
467	2016-2017	2	Adult	Flu B	83	60-104	1	0		Leumit	home	home	1	8	hematology	B	0	1	1	1	3	0	RT PNEUMONIA	1	1	0	0	0	0	0	0	0	0	0	0	0	1	0	1	1	0	0	0	0	4	1	0	0	0
468	2016-2017	2	Adult	PCR RSV	70	60-104	0	0		maccabi	home	home	1	6	hematology	RSV	3	1	1	0	#VALUE!	0	RT PNEUMONIA	0	0	0	0	0	0	0	0	0	0	0	0	0	0	0	0	0	0	0	0	0	3	0	0	0	0
469	2016-2017	2	Adult	Flu A	78	60-104	1	0		clalit	home	home	1	6	Pnimit	A	3	1	1	1	3	0	RT PNEUMONIA	0	0	1	0	0	0	1	0	0	0	0	0	0	0	0	0	0	1	0	0	0	3	0	0	0	0
470	2016-2017	2	Adult	Flu B	64	60-104	1	0		Leumit	DOROT	LTCF	1	17	ICU	B	3	1	0	1	6	0	RT PNEUMONIA	0	0	1	1	0	0	0	0	0	0	0	1	0	1	0	1	1	0	0	1	0	2	0	0	2	2
471	2016-2017	2	Adult	Flu B	56	50-64	1	0	s	clalit	home	home	1	3	Pnimit	B	5	0	0	1	6	0	FLU	1	0	0	0	0	0	0	0	0	0	0	0	0	0	0	0	0	0	0	0	1	1	1	0	0	0
473	2017-2018	3	Adult	Flu B	29	17-49	0	0		clalit	home	home	0	0	ER	B	2	0	0	0	#VALUE!	0	FLU	0	0	0	0	0	0	0	0	0	0	0	0	0	0	0	0	0	0	0	0	0	0	0	0	0	0
474	2017-2018	3	Adult	Flu B	69	60-104	0	0	s	maccabi	home	home	1	3	Pnimit	B	7	0	0	1	9	0	FLU	0	0	0	0	0	0	0	0	0	0	0	0	0	0	0	0	0	0	0	0	0	2	0	0	0	0
475	2017-2018	3	Adult	Flu B	57	50-64	1	0		Meucheded	home	home	1	4	Pnimit	B	2	0	0	1	5	0	RT PNEUMONIA	0	0	0	0	0	0	0	0	0	0	0	0	0	0	0	0	0	0	0	0	0	1	0	0	0	0
476	2017-2018	3	Adult	Flu B	65	60-104	1	0		clalit	home	home	1	2	Pnimit	B	2	0	0	1	4	0	FLU	1	0	0	0	0	0	0	0	0	0	0	0	0	0	0	0	0	0	0	0	0	2	1	0	0	0
477	2017-2018	3	Adult	PCR RSV	84	60-104	1	0	s	clalit	home	home	1	14	Pnimit	RSV	0	0	0	0	#VALUE!	0	COPD ex	0	0	1	0	0	0	1	0	0	0	0	1	0	0	0	0	0	0	0	0	0	4	0	0	0	2
479	2017-2018	3	Adult	Flu B	65	60-104	0	0	s	Leumit	home	home	1	2	hematology	B	6	0	0	1	8	0	FLU	0	0	0	0	0	0	0	0	0	0	0	0	1	0	0	0	0	0	0	0	0	2	0	3	0	0
480	2017-2018	3	Adult	PCR RSV	90	60-104	0	0		clalit	home	home	1	12	ICCU	RSV	0	0	0	0	#VALUE!	0	AMI	1	0	1	0	0	0	0	0	0	0	0	1	0	0	0	0	0	0	0	0	0	4	2	0	0	2
484	2017-2018	3	Adult	Flu B	86	60-104	1	0	c	clalit	home	home	1	2	Pnimit	B	2	0	0	1	2	0	FLU	0	1	0	1	0	0	0	0	0	0	0	0	0	1	0	0	0	1	1	0	0	4	0	0	0	0
486	2017-2018	3	Adult	Flu B	96	60-104	1	0	s	clalit	home	home	1	4	Pnimit	B	2	0	0	1	4	0	FLU	0	1	1	0	0	0	0	0	0	0	0	0	0	0	0	0	0	0	1	0	0	4	0	0	0	0
487	2017-2018	3	Adult	Flu B	75	60-104	1	0		clalit	home	home	1	2	Pnimit	B	2	0	0	1	3	0	FLU	0	1	1	0	0	0	0	0	0	0	0	0	0	0	0	0	1	0	1	0	0	3	0	0	0	0
489	2017-2018	3	Adult	Flu B	38	17-49	0	0	s	Leumit	home	home	1	2	Pnimit	B	4	0	0	1	2	0	FLU	0	0	0	0	0	0	0	0	0	0	0	0	0	0	0	0	0	0	0	0	0	0	0	0	0	0
490	2017-2018	3	Adult	PCR RSV	93	60-104	0	0	s	clalit	home	home	1	4	Pnimit	RSV	2	0	0	0	#VALUE!	0	BRONCHIOLITIS	0	0	0	0	0	0	0	0	0	0	0	0	0	0	0	0	0	0	0	0	0	4	0	0	0	0
491	2017-2018	3	Adult	Flu B	69	60-104	0	0	s	clalit	home	home	1	25	ICU	B	3	0	0	1	#VALUE!	0	RESPIRATORY FAILURE	1	0	0	0	0	0	1	0	1	0	0	0	0	0	0	0	0	0	0	0	1	2	1	0	0	0
492	2017-2018	3	Adult	Flu B	79	60-104	0	0	c	clalit	BET AMI	LTCF	1	5	Pnimit	B	2	0	0	1	4	0	VOMITING	0	1	0	0	0	0	0	0	0	0	0	0	0	0	0	0	0	0	0	0	0	3	0	0	0	0
493	2017-2018	3	Adult	Flu B	74	60-104	0	0	c	clalit	home	home	1	14	Pnimit	B	0	0	0	1	1	1	NOSOC FLU	1	1	0	1	0	0	0	0	0	0	0	0	0	0	0	0	0	1	1	0	0	3	2	0	0	0
495	2017-2018	3	Adult	Flu B	78	60-104	1	0		clalit	home	home	1	8	Pnimit	B	2	0	0	1	6	0	FALL	1	0	0	1	0	0	0	0	0	0	0	1	0	0	0	0	0	0	0	0	0	3	2	0	0	2
496	2017-2018	3	Adult	Flu B	80	60-104	0	0		clalit	home	home	1	1	Pnimit	B	0	0	0	1	1	0	FLU	0	0	0	0	0	0	0	0	0	0	0	0	0	0	0	1	0	0	0	0	0	4	0	0	0	0
497	2017-2018	3	Adult	Flu B	64	60-104	0	0	c	Leumit	home	home	1	7	Pnimit	B	1	0	0	1	2	0	COPD ex	0	0	0	0	0	1	0	1	0	0	0	0	0	0	0	1	0	1	0	0	0	2	0	0	0	0
498	2017-2018	3	Adult	Flu B	68	60-104	1	0	s	clalit	home	home	1	5	hematology	B	1	0	0	1	2	0	FALL	1	0	0	0	0	0	0	0	0	0	0	0	0	0	0	0	0	0	0	0	0	2	1	0	0	0
502	2017-2018	3	Adult	Flu A	29	17-49	0	0	c	maccabi	home	home	1	4	ICU	A	0	0	0	1	0	0	COPD ex	0	0	0	0	0	1	0	0	0	0	0	0	0	0	0	0	0	0	0	0	0	0	0	0	0	0
507	2017-2018	3	Adult	Flu B	46	17-49	0	0		Meucheded	home	home	1	1	hematology	B	0	0	0	1	1	0	FLU	0	0	0	0	0	0	0	0	0	0	0	0	0	0	0	1	1	0	0	1	0	0	0	0	6	0
508	2017-2018	3	Adult	Flu B	63	60-104	0	0	s	Leumit	home	home	1	3	cardiology	B	5	0	0	1	7	0	PAF	0	0	0	0	1	1	0	0	0	0	0	0	0	0	0	0	0	0	0	0	0	2	0	0	0	0
509	2017-2018	3	Adult	Flu B	18	17-49	1	0		clalit	home	home	1	5	hematology	B	3	0	0	1	4	0	HEMOLYSIS	0	0	0	0	0	0	0	0	0	0	0	0	0	1	0	0	1	0	0	0	0	0	0	0	0	0
513	2017-2018	3	Adult	PCR RSV	78	60-104	0	0		clalit	home	home	1	4	Pnimit	RSV	7	1	1	0	#VALUE!	0	BRONCHITIS	1	0	0	0	0	0	0	0	0	0	0	0	0	0	0	0	0	0	0	0	0	3	1	0	0	0
514	2017-2018	3	Adult	Flu A	83	60-104	1	0	c	clalit	home	home	1	29	hematology	A	4	0	0	1	5	0	FLU	0	1	1	0	0	0	0	0	0	0	0	0	0	0	0	0	1	0	0	0	0	4	0	0	0	0
515	2017-2018	3	Adult	Flu B	33	17-49	0	0	c	clalit	home	home	1	2	Pnimit	B	4	0	0	1	5	0	FLU	0	0	0	0	0	0	0	0	0	0	0	0	0	0	0	0	0	0	0	0	0	0	0	0	0	0
517	2017-2018	3	Adult	PCR RSV	55	50-64	1	0	c	Leumit	hostel	LTCF	1	8	Pnimit	RSV	1	0	0	0	#VALUE!	0	COPD ex	0	0	0	0	0	0	1	0	0	0	0	0	0	0	0	0	0	0	0	0	0	1	0	0	0	0
518	2017-2018	3	Adult	PCR RSV	60	60-104	1	0		clalit	home	home	1	4	cardiology	RSV	0	0	0	0	#VALUE!	0	BACK PAIN	1	0	1	0	0	0	0	0	0	0	0	0	0	0	0	0	0	0	0	0	0	2	2	0	0	0
519	2017-2018	3	Adult	PCR RSV	65	60-104	1	0	c	clalit	home	home	1	5	hematology	RSV	0	0	0	0	#VALUE!	0	URTI	0	0	0	0	0	0	1	1	0	0	0	0	0	1	0	0	0	0	0	1	0	2	0	0	2	0
520	2017-2018	3	Adult	Flu B	67	60-104	1	0		Leumit	home	home	1	5	cardiology	B		0	0	1	1	0	FLU	0	0	1	1	0	0	0	0	0	0	0	0	0	0	0	0	0	0	0	0	0	2	0	0	0	0
521	2017-2018	3	Adult	Flu B	35	17-49	0	0		clalit	home	home	1	2	hematology	B	3	0	0	1	6	0	NETROPENIC FEVER	0	0	0	0	0	0	0	0	0	0	0	0	0	0	0	0	0	0	0	0	0	0	0	0	0	0
522	2017-2018	3	Adult	PCR RSV	65	60-104	0	0	c	maccabi	home	home	1	3	Pnimit	RSV	3	0	0	0	#VALUE!	0	URTI	0	0	0	0	0	0	1	0	0	0	0	0	0	0	0	0	0	0	0	0	0	2	0	0	0	0
523	2017-2018	3	Adult	Flu A	87	60-104	0	0	s	clalit	Beit gil hazahav	LTCF	1	1	Pnimit	A	0	0	0	1	0	0	HYPEROSMOLAR STATE	1	1	0	0	0	0	0	0	0	0	0	0	0	0	0	0	0	0	1	0	0	4	1	0	0	0
524	2017-2018	3	Adult	Flu B	49	17-49	1	0		maccabi	home	home	1	3	ICU	B	7	1	1	1	8	0	PNEUMONIA, PNEUMOTHORAX	0	0	0	0	0	0	1	0	1	0	0	0	0	0	0	0	0	0	0	0	0	0	0	0	0	0
529	2017-2018	3	Adult	Flu B	42	17-49	0	0		clalit	home	home	1	1	Pnimit	B	2	0	0	1	3	0	FLU	1	0	0	0	0	0	0	0	0	0	0	0	0	0	0	0	0	0	0	0	0	0	1	0	0	0
531	2017-2018	3	Adult	Flu B	81	60-104	1	0	c	Leumit	home	home	1	1	Pnimit	B	2	0	0	1	3	0	FLU	1	0	0	0	0	0	0	0	0	0	0	0	0	0	0	0	0	0	1	0	0	4	1	0	0	0
534	2017-2018	3	Adult	Flu B	58	50-64	1	0	s	Meucheded	home	home	1	2	Pnimit	B	2	0	0	1	4	0	FLU	0	0	1	0	0	0	1	0	0	0	0	1	0	0	0	0	0	0	0	0	0	1	0	0	0	2
535	2017-2018	3	Adult	Flu B	70	60-104	1	0		Leumit	home	home	1	2	Pnimit	B	2	0	0	1	3	0	FLU	0	0	0	0	0	0	0	0	0	0	0	0	0	0	0	0	0	0	0	0	0	3	0	0	0	0
537	2017-2018	3	Adult	Flu B	58	50-64	0	0		maccabi	home	home	0	0	ER	B	0	0	0	1	0	0	FLU	0	0	0	0	0	0	0	0	0	0	0	0	0	1	0	1	0	0	0	1	0	1	0	0	2	0
538	2017-2018	3	Adult	Flu A	80	60-104	1	0	c	clalit	home	home	1	1	Pnimit	A	1	0	0	1	1	0	FLU	0	0	0	0	0	0	0	0	0	0	0	0	0	0	0	0	0	0	0	0	0	4	0	0	0	0
539	2017-2018	3	Adult	Flu B	93	60-104	0	0	c	Leumit	Dorot	LTCF	1	13	Pnimit	B	2	0	0	1	4	0	FLU	0	0	0	0	0	0	0	0	0	0	0	0	0	0	0	0	0	0	0	0	0	4	0	0	0	0
540	2017-2018	3	Adult	Flu B	69	60-104	1	0		Meucheded	home	home	1	15	hematology	B	18	1	0	1	21	0	LLL PNEUMONIA	0	0	0	0	0	0	1	0	0	0	0	0	0	0	0	0	0	0	0	0	0	2	0	0	0	0
541	2017-2018	3	Adult	Flu B	63	60-104	1	0		clalit	HACHLAMA NOFESH	LTCF	1	1	Pnimit	B	2	1	1	0	#VALUE!	0	LLL PNEUMONIA	1	0	0	0	0	0	1	0	0	0	0	0	0	0	0	0	0	1	0	0	0	2	1	0	0	0
544	2017-2018	3	Adult	Flu B	65	60-104	1	0	c	clalit	home	home	1	3	Pnimit	B	12	0	0	1	12	0	FLU	1	0	0	0	0	0	1	0	0	0	0	0	0	0	0	0	1	0	0	0	0	2	1	0	0	0
545	2017-2018	3	Adult	Flu B	71	60-104	0	0	s	maccabi	home	home	1	3	hematology	B	29	0	0	1	30	0	FLU	0	0	0	0	0	0	0	0	0	0	0	0	0	1	0	0	1	0	0	0	0	3	0	0	0	0
546	2017-2018	3	Adult	PCR RSV	70	60-104	0	0	s	Leumit	home	home	1	1	Pnimit	RSV	12	0	0	0	#VALUE!	0	VIRAL INFECTION	0	1	0	0	0	0	0	0	0	0	0	0	0	0	0	0	0	0	0	0	0	3	0	0	0	0
548	2017-2018	3	Adult	Flu A	64	60-104	0	0		maccabi	home	home	1	3	Pnimit	A	6	1	1	1	8	0	RLL PNEUMONIA	0	0	0	0	0	0	0	0	0	0	0	0	0	0	0	0	0	0	0	0	0	2	0	0	0	0
550	2017-2018	3	Adult	Flu B	77	60-104	0	0		maccabi	home	home	1	5	Pnimit	B	0	1	1	1	0	0	RLL PNEUMONIA	0	0	0	0	0	0	0	0	0	0	0	0	0	0	0	0	0	0	0	0	0	3	0	0	0	0
551	2017-2018	3	Adult	Flu B	94	60-104	0	0		clalit	home	home	1	5	Pnimit	B	0	1	1	1	2	0	LUL PNEUMONIA	0	0	0	0	0	0	0	0	0	0	0	1	0	0	0	0	1	0	1	0	1	4	0	0	0	2
553	2017-2018	3	Adult	Flu A	77	60-104	0	0	c	clalit	home	home	1	5	Pnimit	A	4	0	0	1	4	0	FLU	1	0	0	0	0	0	0	0	0	0	0	0	0	0	0	0	0	0	0	0	0	3	1	0	0	0
554	2017-2018	3	Adult	Flu B	75	60-104	1	0	c	Leumit	home	home	1	2	Pnimit	B	2	0	0	1	2	0	FLU	0	1	0	0	0	0	1	0	0	0	0	0	0	0	0	0	0	1	0	0	0	3	0	0	0	0
555	2017-2018	3	Adult	Flu A	79	60-104	0	0		maccabi	Beit gil hazahav	LTCF	1	63	ICU	A	0	1	1	1	0	0	RT PNEUMONIA	1	1	1	0	0	0	0	0	0	0	0	0	0	0	0	0	1	0	1	0	0	3	2	0	0	0
556	2017-2018	3	Adult	PCR RSV	87	60-104	0	0	c	clalit	home	home	1	5	ICCU	RSV	5	0	0	0	#VALUE!	0	AMI	0	0	0	0	0	1	1	0	0	0	0	0	0	0	0	1	0	1	0	0	0	4	0	0	0	0
557	2017-2018	3	Adult	PCR RSV	85	60-104	1	0		clalit	home	home	1	1	hematology	RSV	6	1	1	0	#VALUE!	0	LLL PNEUMONIA	1	1	1	0	0	0	0	0	0	0	0	0	0	0	0	0	1	0	0	0	0	4	2	0	0	0
558	2017-2018	3	Adult	Flu A	43	17-49	1	0	c	clalit	home	home	1	1	Pnimit	A	3	0	0	1	4	0	FLU	0	0	0	0	0	0	1	0	0	0	0	0	0	0	0	0	0	0	0	0	0	0	0	0	0	0
559	2017-2018	3	Adult	Flu B	68	60-104	0	0		clalit	home	home	1	29	Pnimit	B	2	1	1	1	2	0	RLL PNEUMONIA	0	0	0	0	0	0	0	0	0	0	0	0	0	0	0	0	0	0	0	0	1	2	0	0	0	0
560	2017-2018	3	Adult	Flu A	87	60-104	0	0		clalit	home	home	1	29	Pnimit	A	14	1	1	1	26	0	ASPIRATION	0	1	0	0	0	0	0	0	0	0	0	0	0	0	0	0	0	0	1	0	0	4	0	0	0	0
561	2017-2018	3	Adult	Flu B	85	60-104	1	0		Meucheded	home	home	1	9	hematology	B	1	1	1	1	1	0	BILAT PNEUMONIA	0	0	0	0	0	0	0	0	0	0	0	0	0	1	0	1	0	0	1	0	1	4	0	0	0	0
562	2017-2018	3	Adult	Flu A	92	60-104	1	0	s	clalit	home	home	1	5	cardiology	A		0	0	1	0	0	CHF EXACER	0	1	1	1	0	0	0	0	0	0	0	1	0	0	0	0	0	0	0	0	1	4	0	0	0	2
563	2017-2018	3	Adult	Flu A	85	60-104	1	0	c	maccabi	home	home	1	3	Pnimit	A	0	0	0	1	0	0	URTI	0	0	0	0	0	1	1	0	0	0	0	0	0	0	0	0	0	1	0	0	0	4	0	0	0	0
564	2017-2018	3	Adult	Flu B	31	17-49	0	0		maccabi	home	home	1	0	OBGY	B	3	0	0	0	#VALUE!	0	FLU	0	0	0	0	0	0	0	0	0	0	0	0	0	0	0	0	0	0	0	0	0	0	0	0	0	0
565	2017-2018	3	Adult	Flu B	33	17-49	0	0		Leumit	home	home	0	0	ER	B	3	0	0	1	3	0	FLU	0	0	0	0	0	0	0	0	0	0	0	0	0	0	0	0	0	0	0	0	0	0	0	0	0	0
566	2017-2018	3	Adult	Flu B	19	17-49	1	0		Leumit	home	home	1	2	Pnimit	B	9	0	0	1	10	0	ABD PAIN	0	0	0	0	1	0	0	0	0	0	0	0	0	0	0	0	0	0	0	0	0	0	0	0	0	0
567	2017-2018	3	Adult	PCR RSV	72	60-104	0	0		clalit	Dorot	LTCF	1	28	Pnimit	RSV	0	1	1	0	#VALUE!	0	RLL PNEUMONIA	1	1	0	0	0	0	0	0	0	0	0	0	0	0	0	0	0	0	1	0	0	3	1	0	0	0
569	2017-2018	3	Adult	Flu B	65	60-104	1	0	s	clalit	home	home	1	0	cardiology	B	11	0	0	1	11	0	SYNCOPE	0	0	0	0	0	0	0	0	0	0	0	0	0	0	0	0	0	0	0	0	0	2	0	0	0	0
572	2017-2018	3	Adult	Flu B	66	60-104	1	0	c	clalit	home	home	1	5	Pnimit	B	3	0	0	1	3	0	LT PNEUMONIA	0	1	0	0	0	0	1	0	0	0	0	0	0	0	0	0	0	0	0	0	0	2	0	0	0	0
573	2017-2018	3	Adult	Flu B	68	60-104	1	0		clalit	HACHLAMA NOFESH	LTCF	1	2	Pnimit	B	3	0	0	1	4	0	FLU	0	0	0	0	0	0	0	0	0	0	0	0	0	0	0	0	0	0	0	0	0	2	0	0	0	0
574	2017-2018	3	Adult	Flu B	80	60-104	0	0	s	Meucheded	home	home	1	2	Pnimit	B	3	0	0	1	4	0	FLU	1	1	0	0	0	0	0	0	0	0	0	0	0	0	0	0	1	0	1	0	0	4	1	0	0	0
575	2017-2018	3	Adult	Flu B	60	60-104	1	0	c	clalit	home	home	1	5	Pnimit	B	3	0	0	1	5	0	COPD ex	0	0	0	0	0	0	1	0	1	0	0	0	0	0	0	0	0	0	0	0	0	2	0	0	0	0
576	2017-2018	3	Adult	Flu B	88	60-104	0	0		Meucheded	home	home	1	5	Pnimit	B	0	1	1	1	0	0	RLL PNEUMONIA	1	0	0	0	0	0	0	0	0	0	0	0	0	1	0	0	0	0	0	0	0	4	1	0	0	0
577	2017-2018	3	Adult	Flu B	43	17-49	1	0	c	Meucheded	home	home	1	2	Pnimit	B	4	0	0	1	5	0	FLU	0	0	0	0	0	0	0	0	0	0	0	0	0	0	0	0	0	0	0	0	0	0	0	0	0	0
578	2017-2018	3	Adult	PCR RSV	81	60-104	0	0	c	clalit	hostel	LTCF	1	8	ICCU	RSV	0	0	0	0	#VALUE!	0	TAKASUBO	0	0	0	1	0	0	1	0	0	0	0	0	0	0	0	0	0	0	0	0	1	4	0	0	0	0
579	2017-2018	3	Adult	PCR RSV	71	60-104	1	0		Leumit	home	home	1	4	Pnimit	RSV	2	1	1	0	#VALUE!	0	urosepsis	0	1	0	0	0	0	0	0	0	0	0	0	0	0	0	0	0	0	1	0	0	3	0	0	0	0
580	2017-2018	3	Adult	Flu B	73	60-104	1	0		clalit	home	home	1	1	cardiology	B	3	0	0	1	4	0	PAF	0	0	0	0	0	0	0	0	0	0	0	0	0	0	0	0	0	0	0	0	0	3	0	0	0	0
581	2017-2018	3	Adult	Flu B	40	17-49	0	0		clalit	home	home	1	3	Pnimit	B	0	1	1	0	#VALUE!	0	LT PNEUMONIA	0	0	0	0	0	0	1	0	0	0	0	0	0	0	0	0	0	0	0	0	0	0	0	0	0	0
583	2017-2018	3	Adult	Flu B	76	60-104	1	0	c	maccabi	home	home	1	2	Pnimit	B	3	0	0	1	3	0	FLU	1	0	0	0	0	0	0	0	0	0	0	0	0	0	0	0	0	0	0	0	1	3	1	0	0	0
584	2017-2018	3	Adult	Flu B	84	60-104	1	0		Meucheded	home	home	1	4	Pnimit	B	4	0	0	1	4	0	AMI	0	0	0	0	0	0	0	0	0	0	0	0	0	0	0	0	0	0	0	0	0	4	0	0	0	0
585	2017-2018	3	Adult	Flu B	70	60-104	0	0	c	clalit	hostel	LTCF	1	3	Pnimit	B	0	0	0	1	0	0	FLU	0	0	0	0	0	0	1	0	0	0	0	0	0	0	0	0	0	0	0	0	0	3	0	0	0	0
586	2017-2018	3	Adult	PCR RSV	69	60-104	1	0		clalit	home	home	1	10	Pnimit	RSV	6	1	1	0	#VALUE!	0	RT PNEUMONIA	0	1	0	0	0	0	1	0	0	0	0	0	0	0	0	0	0	0	0	0	0	2	0	0	0	0
587	2017-2018	3	Adult	PCR RSV	71	60-104	0	0	s	Meucheded	home	home	1	3	Pnimit	RSV	0	0	0	1	0	0	COPD ex	0	0	0	0	0	1	0	0	0	0	0	0	0	0	0	0	0	0	0	0	1	3	0	0	0	0
588	2017-2018	3	Adult	Flu B	21	17-49	1	0		clalit	home	home	1	3	Pnimit	B	3	0	0	1	5	0	FLU	0	0	0	0	0	0	0	0	0	0	0	0	0	0	0	0	0	0	0	0	0	0	0	0	0	0
589	2017-2018	3	Adult	PCR RSV	37	17-49	0	0	s	clalit	home	home	1	3	Pnimit	RSV	0	0	0	0	#VALUE!	0	COPD ex	0	0	0	0	0	1	0	0	0	0	0	0	0	0	0	0	0	0	0	0	0	0	0	0	0	0
590	2017-2018	3	Adult	Flu A	91	60-104	0	0	s	maccabi	home	home	1	1	Pnimit	A	5	0	0	1	6	0	FLU	0	1	0	1	0	0	0	0	0	0	0	0	0	0	0	0	1	1	0	0	0	4	0	0	0	0
591	2017-2018	3	Adult	Flu B	85	60-104	1	0		Meucheded	home	home	1	6	cardiology	B	3	0	0	1	4	0	NSTEMI	1	1	1	1	0	0	1	0	0	0	0	0	0	0	0	0	0	0	0	0	0	4	2	0	0	0
592	2017-2018	3	Adult	Flu A	75	60-104	1	0	c	clalit	home	home	1	2	Pnimit	A	13	0	0	1	14	0	FLU	1	1	0	1	0	0	0	0	0	0	0	0	0	1	0	0	1	0	1	0	0	3	2	0	0	0
593	2017-2018	3	Adult	Flu B	18	17-49	0	0		Leumit	home	home	1	3	Pnimit	B	4	0	0	1	6	0	FLU	0	0	0	0	0	0	0	0	0	0	0	0	0	0	0	0	0	0	0	0	0	0	0	0	0	0
595	2017-2018	3	Adult	Flu A	89	60-104	0	0		clalit	home	home	1	3	Pnimit	A	3	0	0	1	3	0	FLU	0	0	0	0	0	0	0	0	0	0	0	0	0	0	0	0	0	0	0	0	0	4	0	0	0	0
596	2017-2018	3	Adult	Flu A	79	60-104	1	0	s	clalit	home	home	1	5	Pnimit	A	3	0	0	1	5	0	DEHYDRATION	0	0	1	0	0	0	0	0	0	0	0	0	0	0	0	0	0	0	0	0	0	3	0	0	0	0
597	2017-2018	3	Adult	Flu B	80	60-104	1	0		Leumit	home	home	1	2	Pnimit	B	2	0	0	1	2	0	FLU	1	0	0	0	0	0	0	0	0	0	0	0	0	0	0	0	0	0	0	0	0	4	1	0	0	0
598	2017-2018	3	Adult	Flu B	58	50-64	1	0	s	clalit	home	home	1	3	hematology	B	3	0	0	1	4	0	FLU	0	0	0	0	0	0	0	0	0	0	0	0	0	0	0	0	0	0	0	0	0	1	0	0	0	0
600	2017-2018	3	Adult	Flu B	70	60-104	1	0	s	Meucheded	grinshtein	LTCF	1	2	Pnimit	B	1	0	0	1	1	0	FALL	0	1	0	0	0	0	0	0	0	0	0	0	0	0	0	1	0	0	1	0	0	3	0	0	0	0
601	2017-2018	3	Adult	Flu B	81	60-104	1	0	c	Meucheded	home	home	1	2	Pnimit	B	3	0	0	1	4	0	FALL	0	1	0	0	0	0	0	0	0	0	0	0	0	0	0	0	0	0	0	0	0	4	0	0	0	0
602	2017-2018	3	Adult	Flu B	73	60-104	0	0		clalit	home	home	1	4	Pnimit	B	10	0	0	1	12	0	FLU	0	0	0	0	0	0	0	0	0	0	0	0	0	0	0	0	0	0	0	0	0	3	0	0	0	0
603	2017-2018	3	Adult	Flu A	89	60-104	0	0		clalit	home	home	1	9	Pnimit	A	0	1	1	1	9	0	RT PNEUMONIA	1	1	1	0	0	0	0	0	0	0	0	0	0	0	0	0	0	0	0	0	0	4	2	0	0	0
604	2017-2018	3	Adult	Flu B	89	60-104	1	0	c	clalit	home	home	1	6	Pnimit	B	2	0	0	1	4	0	FALL	1	1	0	0	0	0	0	0	0	0	0	1	0	0	0	0	0	0	0	0	1	4	2	0	0	2
605	2017-2018	3	Adult	Flu B	61	60-104	0	0	c	maccabi	home	home	1	5	Pnimit	B	14	0	0	1	16	0	COPD ex	0	0	0	0	0	1	1	0	0	0	0	0	0	0	0	0	0	1	0	0	0	2	0	0	0	0
606	2017-2018	3	Adult	Flu B	88	60-104	0	0		Leumit	hostel	LTCF	1	2	Pnimit	B	0	1	1	1	0	0	CONFUSION	0	1	1	0	0	0	0	0	0	0	0	0	0	0	0	0	0	0	1	0	0	4	0	0	0	0
607	2017-2018	3	Adult	Flu B	97	60-104	0	0		clalit	home	home	1	2	Pnimit	B	0	0	0	1	1	0	COPD ex	0	0	0	0	0	1	1	0	0	0	0	0	0	0	0	0	0	0	0	0	0	4	0	0	0	0
608	2017-2018	3	Adult	Flu A	57	50-64	1	0	c	Meucheded	home	home	1	2	Pnimit	A	2	0	0	1	2	0	FLU	1	0	0	0	0	0	0	0	0	0	0	0	0	0	0	0	0	0	0	0	1	1	1	0	0	0
609	2017-2018	3	Adult	Flu B	89	60-104	1	0		Leumit	home	home	1	4	ICU	B	0	1	1	1	3	0	SEPTIC SHOCK	1	0	1	0	0	0	0	0	0	0	0	1	0	0	0	0	1	0	0	0	0	4	2	0	0	2
611	2017-2018	3	Adult	PCR RSV	61	60-104	1	0		other	home	home	1	1	hematology	RSV	2	0	0	0	#VALUE!	0	SYNCOPE	0	0	0	0	0	0	0	0	0	0	0	1	0	1	0	1	1	0	0	1	0	2	0	0	2	2
612	2017-2018	3	Adult	Flu B	69	60-104	1	0		clalit	home	home	1	4	Pnimit	B	0	0	0	1	2	0	syncope	0	1	1	1	0	0	1	0	1	0	0	1	0	0	0	0	0	1	0	0	0	2	0	0	0	2
613	2017-2018	3	Adult	Flu B	57	50-64	1	0		Leumit	home	home	1	2	cardiology	B	14	0	0	1	15	0	FLU	1	0	0	0	0	0	0	0	0	0	0	0	0	0	0	0	0	0	0	0	0	1	1	0	0	0
615	2017-2018	3	Adult	Flu B	64	60-104	0	0		Meucheded	home	home	1	2	cardiology	B	3	0	0	1	4	0	FLU	0	0	0	0	0	0	0	0	0	0	0	0	0	0	0	0	0	0	0	0	0	2	0	0	0	0
617	2017-2018	3	Adult	Flu B	80	60-104	0	0		clalit	home	home	1	2	Pnimit	B	5	0	0	1	6	0	FLU	0	0	0	0	0	0	0	0	0	0	0	0	0	0	0	0	0	0	0	0	1	4	0	0	0	0
618	2017-2018	3	Adult	Flu A	91	60-104	1	0	s	clalit	home	home	1	6	Pnimit	A	0	0	0	1	1	0	CHF EXACER	0	1	1	1	0	0	0	0	0	0	0	1	0	0	0	0	0	0	0	0	0	4	0	0	0	2
619	2017-2018	3	Adult	Flu A	94	60-104	0	0		clalit	home	home	1	3	Pnimit	A	0	0	0	1	1	0	GENERAL DET	1	0	0	0	0	0	0	0	0	0	0	0	0	0	0	0	1	0	1	0	0	4	1	0	0	0
621	2017-2018	3	Adult	Flu A	79	60-104	1	0	s	clalit	home	home	1	4	Pnimit	A	1	0	0	1	1	0	FLU	1	1	0	0	0	0	0	0	0	0	0	0	0	0	0	0	0	0	0	0	0	3	1	0	0	0
622	2017-2018	3	Adult	Flu B	72	60-104	1	0		clalit	home	home	1	3	Pnimit	B	1	0	0	1	1	0	FLU	0	0	0	0	0	0	0	0	0	0	0	0	0	0	0	0	0	0	0	0	1	3	0	0	0	0
623	2017-2018	3	Adult	Flu B	85	60-104	1	0		Leumit	Lev hasharon	LTCF	1	3	Pnimit	B	0	0	0	1	1	0	ASPIRATION	0	1	0	1	0	0	0	0	0	0	0	0	0	0	0	0	1	0	1	0	0	4	0	0	0	0
624	2017-2018	3	Adult	Flu A	60	60-104	0	0	s	clalit	home	home	1	7	Pnimit	A	2	0	0	1	5	0	COPD ex	0	0	0	0	0	1	1	0	0	0	0	0	0	0	0	0	0	0	0	0	0	2	0	0	0	0
625	2017-2018	3	Adult	Flu A	87	60-104	0	0		clalit	home	home	1	16	Pnimit	A	0	0	0	1	2	1	NOSOC FLU	1	1	0	0	0	0	0	0	0	0	0	0	0	0	0	0	1	0	1	0	1	4	1	0	0	0
626	2017-2018	3	Adult	Flu B	45	17-49	0	0	s	clalit	home	home	1	10	ICU	B	3	0	0	1	5	0	RABDOMYOLYSIS	0	0	0	0	0	0	1	0	0	0	0	0	0	0	0	0	0	0	0	0	0	0	0	0	0	0
627	2017-2018	3	Adult	Flu B	52	50-64	1	0	s	Leumit	home	home	1	5	Pnimit	B	3	0	0	1	5	0	COPD ex	1	0	0	0	0	0	1	0	0	0	0	0	0	0	0	0	0	1	0	0	0	1	1	0	0	0
628	2017-2018	3	Adult	Flu B	89	60-104	1	0		clalit	home	home	1	24	Pnimit	B	0	1	1	1	0	0	RT PNEUMONIA	1	0	0	0	0	0	0	0	0	0	0	0	0	0	0	0	0	0	0	0	1	4	1	0	0	0
629	2017-2018	3	Adult	Flu B	67	60-104	0	0		clalit	home	home	1	15	Pnimit	B	4	0	0	1	5	0	MENINGITIS	0	1	0	0	0	0	0	0	0	0	0	0	0	0	0	0	0	0	0	0	1	2	0	0	0	0
630	2017-2018	3	Adult	Flu A	55	50-64	0	0	s	clalit	home	home	1	5	hematology	A	0	0	0	1	1	0	FLU	0	0	0	0	0	0	0	0	0	0	0	0	0	0	0	1	0	0	0	1	0	1	0	0	2	0
631	2017-2018	3	Adult	Flu A	84	60-104	1	0	s	clalit	home	home	1	1	Pnimit	A	0	0	0	1	0	0	FLU	0	0	0	0	0	0	0	0	0	0	0	0	0	0	0	0	0	0	0	0	0	4	0	0	0	0
635	2017-2018	3	Adult	Flu B	59	50-64	0	0	s	Leumit	home	home	1	1	cardiology	B	7	0	0	1	8	0	PRESYNCOPE	0	0	0	1	0	0	0	0	0	0	0	0	0	0	0	0	0	0	0	0	0	1	0	0	0	0
636	2017-2018	3	Adult	Flu A	64	60-104	1	0	c	Leumit	home	home	1	2	hematology	A	3	0	0	1	6	0	FLU	0	0	0	0	0	0	0	0	0	0	0	0	0	0	0	0	0	0	0	0	0	2	0	0	0	0
637	2017-2018	3	Adult	Flu B	75	60-104	1	0	s	clalit	home	home	1	5	Pnimit	B	0	0	0	1	0	0	FLU	1	1	1	1	0	0	1	0	0	0	0	0	0	0	0	0	0	0	1	0	0	3	2	0	0	0
638	2017-2018	3	Adult	Flu A	76	60-104	0	0		maccabi	home	home	1	1	Pnimit	A	0	0	0	1	1	0	FLU	1	0	0	0	0	0	0	0	0	0	0	0	0	0	0	0	0	0	0	0	0	3	1	0	0	0
639	2017-2018	3	Adult	Flu A	98	60-104	0	0		clalit	home	home	1	2	Pnimit	A	3	0	0	1	3	0	FALL	1	0	0	1	0	0	0	0	0	0	0	0	0	0	0	0	0	0	1	0	0	4	2	0	0	0
640	2017-2018	3	Adult	Flu A	60	60-104	0	0		clalit	home	home	1	1	cardiology	A	1	0	0	1	2	0	PAF	0	0	0	0	0	0	0	0	0	0	0	0	0	0	0	0	0	0	0	0	1	2	0	0	0	0
641	2017-2018	3	Adult	Flu A	50	50-64	0	0		clalit	hostel	LTCF	1	2	Pnimit	A	2	0	0	1	3	0	COPD ex	1	0	0	0	0	1	1	0	0	0	0	0	0	0	0	1	1	1	0	0	1	1	1	0	0	0
644	2017-2018	3	Adult	Flu A	83	60-104	0	0		Meucheded	home	home	1	1	Pnimit	A	6	0	0	1	6	0	FLU	0	0	0	0	0	0	0	0	0	0	0	0	0	0	0	0	0	0	0	0	0	4	0	0	0	0
645	2017-2018	3	Adult	Flu B	73	60-104	0	0		clalit	home	home	1	4	Pnimit	B	0	0	0	1	2	0	FLU	0	0	1	0	0	0	1	0	0	0	0	0	0	0	0	0	0	0	0	0	0	3	0	0	0	0
647	2017-2018	3	Adult	Flu B	90	60-104	1	0		maccabi	home	home	1	3	Pnimit	B	2	0	0	1	3	0	FLU	0	0	1	0	0	0	0	0	0	0	0	1	0	0	0	0	0	0	1	0	0	4	0	0	0	2
649	2017-2018	3	Adult	PCR RSV	93	60-104	0	0		clalit	SIUDIT ABC	LTCF	1	22	Pnimit	RSV	0	1	1	0	#VALUE!	0	RT PNEUMONIA	1	0	0	0	0	0	0	0	0	0	0	0	0	0	0	0	0	0	1	0	0	4	1	0	0	0
651	2017-2018	3	Adult	Flu B	84	60-104	1	0	c	maccabi	home	home	1	1	cardiology	B	3	0	0	1	4	0	FLU	1	0	0	0	0	0	0	0	0	0	0	0	0	0	0	0	0	0	0	0	1	4	1	0	0	0
652	2017-2018	3	Adult	Flu B	71	60-104	1	0	s	clalit	home	home	1	11	Pnimit	B	2	0	0	0	#VALUE!	0	COPD ex	0	0	1	0	0	0	1	0	0	0	0	1	0	0	0	0	1	1	0	0	0	3	0	0	0	2
653	2017-2018	3	Adult	Flu B	66	60-104	1	0		Meucheded	home	home	1	1	Pnimit	B	4	0	0	0	#VALUE!	0	ARF	1	0	0	0	0	1	0	0	0	0	0	0	0	0	0	0	0	0	0	0	0	2	1	0	0	0
654	2017-2018	3	Adult	Flu B	63	60-104	0	0		maccabi	home	home	1	3	Pnimit	B	2	0	0	1	2	0	COPD ex	1	0	0	0	0	0	1	0	0	0	0	0	0	0	0	0	0	0	0	0	1	2	1	0	0	0
655	2017-2018	3	Adult	PCR RSV	75	60-104	1	0		clalit	home	home	1	7	cardiology	RSV	0	0	0	0	#VALUE!	0	PAF	1	1	0	1	0	0	0	0	0	0	0	1	0	0	0	0	0	0	0	0	0	3	2	0	0	2
656	2017-2018	3	Adult	PCR RSV	94	60-104	0	0	c	Leumit	SIUDIT ABC	LTCF	1	6	Pnimit	RSV	3	0	0	0	#VALUE!	0	VIRAL INFECTION	0	0	1	0	0	0	0	0	0	0	0	0	0	0	0	0	0	0	1	0	0	4	0	0	0	0
658	2017-2018	3	Adult	Flu A	18	17-49	0	0		Leumit	home	home	1	1	hematology	A	4	0	0	1	5	0	LT PNEUMONIA	0	0	0	0	0	0	1	0	0	0	0	0	0	0	0	0	0	0	0	0	0	0	0	0	0	0
659	2017-2018	3	Adult	PCR RSV	82	60-104	1	0	c	maccabi	home	home	1	10	Pnimit	RSV	3	0	0	0	#VALUE!	0	ARF	1	1	1	0	0	0	0	0	0	0	0	1	0	0	0	0	1	0	1	0	0	4	2	0	0	2
660	2017-2018	3	Adult	PCR RSV	75	60-104	0	0	c	clalit	home	home	1	3	Pnimit	RSV	1	0	0	0	#VALUE!	0	VIRAL INFECTION	0	0	0	0	0	0	0	0	0	0	0	0	0	0	0	0	1	1	1	0	0	3	0	0	0	0
661	2017-2018	3	Adult	PCR RSV	83	60-104	1	0		Leumit	home	home	1	2	Pnimit	RSV	2	0	0	0	#VALUE!	0	RSV	1	1	1	1	0	0	1	0	0	0	0	0	0	0	0	0	1	1	1	0	0	4	2	0	0	0
662	2017-2018	3	Adult	Flu A	53	50-64	1	0	c	Leumit	home	home	1	2	Pnimit	A	2	0	0	1	3	0	SYNCOPE	0	0	0	0	0	0	0	0	0	0	0	0	0	0	0	0	0	0	0	0	0	1	0	0	0	0
663	2017-2018	3	Adult	Flu B	47	17-49	1	0		Leumit	home	home	0	0	ER	B	2	0	0	0	#VALUE!	0	FLU	0	0	0	0	0	0	0	0	0	0	0	0	0	0	0	0	0	0	0	0	0	0	0	0	0	0
667	2017-2018	3	Adult	Flu B	82	60-104	0	0	s	clalit	home	home	1	4	Pnimit	B	6	0	0	1	6	0	FLU	0	0	0	1	0	0	0	0	0	0	0	0	0	0	0	0	1	1	0	0	0	4	0	0	0	0
668	2017-2018	3	Adult	Flu A	64	60-104	1	0		clalit	home	home	1	39	ICU	A	4	1	0	1	5	0	VIRAL PNEUMONIA	0	0	0	0	0	0	1	0	0	0	0	0	0	0	0	0	1	0	0	0	0	2	0	0	0	0
669	2017-2018	3	Adult	Flu A	94	60-104	0	0		clalit	home	home	1	11	cardiology	A	1	1	0	1	5	0	RESP FAILURE	0	0	1	0	0	0	0	0	0	0	0	0	0	0	0	0	0	0	0	0	1	4	0	0	0	0
670	2017-2018	3	Adult	Flu B	82	60-104	0	0	c	Leumit	home	home	1	6	cardiology	B	7	0	0	1	7	0	CHF EXACER	0	0	1	1	0	1	1	0	0	0	0	0	0	0	0	0	0	0	0	0	0	4	0	0	0	0
671	2017-2018	3	Adult	PCR RSV	72	60-104	1	0	c	clalit	home	home	1	5	Pnimit	RSV	2	0	0	0	#VALUE!	0	CHF EXACER	1	1	1	1	0	0	0	0	0	0	0	0	0	1	0	0	0	0	1	0	0	3	2	0	0	0
672	2017-2018	3	Adult	PCR RSV	83	60-104	0	0	c	clalit	home	home	1	3	Pnimit	RSV	7	0	0	0	#VALUE!	0	RSV	0	0	0	1	0	0	0	0	0	0	0	0	0	0	0	0	1	1	0	0	1	4	0	0	0	0
673	2017-2018	3	Adult	Flu B	86	60-104	1	0	c	clalit	home	home	1	9	Orthopedics	B	2	0	0	1	2	0	HIP #	0	0	1	0	0	0	0	0	0	0	0	0	0	1	0	0	1	0	1	0	0	4	0	0	0	0
674	2017-2018	3	Adult	Flu A	69	60-104	1	0	c	Leumit	home	home	1	4	ICCU	A	0	0	0	1	1	0	CHF EXACER	1	1	1	1	0	0	0	0	0	0	0	0	0	0	0	0	0	0	0	0	0	2	2	0	0	0
675	2017-2018	3	Adult	Flu B	87	60-104	1	0		clalit	hostel	LTCF	1	8	Pnimit	B	2	0	0	1	2	0	RHABDOMYOLYSIS	1	1	1	0	0	0	0	0	0	0	0	0	0	0	0	0	0	0	1	0	0	4	2	0	0	0
679	2017-2018	3	Adult	Flu A	89	60-104	0	0	c	Leumit	Beit gil hazahav	LTCF	1	4	Pnimit	A	0	0	0	1	1	0	FLU	0	1	0	0	0	0	0	0	0	0	0	0	0	0	0	0	1	0	1	0	0	4	0	0	0	0
681	2017-2018	3	Adult	Flu B	61	60-104	0	0		clalit	home	home	1	3	Pnimit	B	3	0	0	1	4	0	SYNCOPE	0	0	0	0	0	0	0	0	0	0	0	0	0	0	0	0	0	0	0	0	0	2	0	0	0	0
682	2017-2018	3	Adult	Flu B	58	50-64	1	0	c	Meucheded	home	home	1	2	Pnimit	B	3	0	0	1	3	0	FLU	0	0	0	0	0	0	1	0	0	0	0	0	0	0	0	0	0	0	0	0	0	1	0	0	0	0
683	2017-2018	3	Adult	Flu A	64	60-104	0	0		clalit	home	home	1	5	ICCU	A		0	0	1	0	0	CHF EXACER	1	0	1	1	0	0	0	0	0	0	0	0	0	0	0	0	1	0	0	0	0	2	2	0	0	0
686	2017-2018	3	Adult	PCR RSV	73	60-104	1	0		clalit	home	home	1	5	Pnimit	RSV	3	0	0	0	#VALUE!	0	RSV	0	0	1	1	0	0	0	0	0	0	0	1	0	0	0	0	1	0	1	0	0	3	0	0	0	2
687	2017-2018	3	Adult	Flu B	52	50-64	0	1		maccabi	home	home	1	4	ICCU	B	3	1	1	1	3	0	BILAT PNEUMONIA	0	0	0	0	0	0	0	0	0	0	0	0	0	0	0	0	0	0	0	0	0	1	0	0	0	0
689	2017-2018	3	Adult	Flu B	70	60-104	1	0		Meucheded	home	home	1	8	Pnimit	B	0	1	1	1	0	0	UTI	1	0	0	0	0	0	0	0	0	0	0	0	0	0	0	0	0	0	0	0	0	3	1	0	0	0
690	2017-2018	3	Adult	Flu A	80	60-104	0	0	s	maccabi	HACHUZAT HASHARON	LTCF	1	14	Pnimit	A	0	0	0	1	6	0	CHF EXACER	0	1	1	1	0	0	0	0	0	0	0	0	0	0	0	0	0	0	1	0	0	4	0	0	0	0
691	2017-2018	3	Adult	Flu B	104	60-104	0	0		clalit	Beit gil hazahav	LTCF	1	11	ICU	B	0	1	0	1	0	0	ASPIRATION	0	0	0	0	0	0	0	0	0	0	0	0	0	0	0	0	0	0	1	0	0	4	0	0	0	0
692	2017-2018	3	Adult	Flu A	42	17-49	0	0	s	clalit	home	home	1	4	Pnimit	A	3	0	0	1	3	0	FLU	0	0	0	0	0	0	0	0	0	0	0	0	0	0	0	0	0	0	0	0	0	0	0	0	0	0
693	2017-2018	3	Adult	PCR RSV	79	60-104	0	0		Meucheded	home	home	1	31	ICU	RSV	0	1	0	0	#VALUE!	0	RT PNEUMONIA	1	0	0	1	0	0	1	0	0	0	0	0	0	0	0	0	0	0	1	0	1	3	2	0	0	0
694	2017-2018	3	Adult	Flu A	69	60-104	1	0		Leumit	home	home	1	8	ICU	A	3	1	1	1	6	0	RT PNEUMONIA	0	0	0	0	0	0	0	0	0	0	0	0	0	1	0	0	0	0	0	0	0	2	0	0	0	0
695	2017-2018	3	Adult	Flu B	75	60-104	0	0	c	clalit	home	home	1	4	Pnimit	B	10	0	0	1	12	0	COPD ex	1	1	0	0	0	0	1	0	0	0	0	0	0	0	0	0	0	0	0	0	1	3	1	0	0	0
696	2017-2018	3	Adult	PCR RSV	83	60-104	0	0		clalit	Lev hasharon	LTCF	1	3	Pnimit	RSV	0	1	1	0	#VALUE!	0	RT PNEUMONIA	1	0	0	1	0	0	0	0	0	0	0	0	0	0	0	0	1	0	0	0	0	4	2	0	0	0
697	2017-2018	3	Adult	Flu B	86	60-104	0	0		Meucheded	Beit gil hazahav	LTCF	1	2	Pnimit	B	0	1	1	1	0	0	ASPIRATION	1	1	0	0	0	0	0	0	0	0	0	0	0	0	0	0	0	1	1	0	0	4	1	0	0	0
699	2017-2018	3	Adult	Flu A	57	50-64	1	0		clalit	hostel	LTCF	1	2	Pnimit	A	0	0	0	1	1	0	SYNCOPE	1	1	0	0	0	0	1	0	0	0	0	0	0	0	0	0	0	0	0	0	0	1	1	0	0	0
700	2017-2018	3	Adult	Flu A	80	60-104	1	0	s	maccabi	home	home	1	5	hematology	A	0	0	0	0	#VALUE!	0	NETROPENIC FEVER	0	0	0	0	0	0	0	0	0	0	0	0	0	0	0	0	0	0	0	1	0	4	0	0	6	0
701	2017-2018	3	Adult	PCR RSV	87	60-104	1	0		maccabi	home	home	1	56	ICU	RSV	0	1	0	0	#VALUE!	0	VAP	1	0	1	1	1	0	0	0	0	0	0	0	0	0	0	0	0	0	0	0	0	4	2	0	0	0
706	2017-2018	3	Adult	PCR RSV	64	60-104	1	0	c	clalit	home	home	1	2	Pnimit	RSV	3	0	0	0	#VALUE!	0	RSV	0	0	1	0	0	0	1	0	0	0	0	0	0	0	0	0	0	0	0	0	0	2	0	0	0	0
707	2017-2018	3	Adult	Flu B	66	60-104	0	0		clalit	home	home	1	2	Pnimit	B	2	1	1	1	2	0	SINUSITIS	0	0	0	0	0	0	0	0	0	0	0	0	0	0	0	0	0	0	0	0	0	2	0	0	0	0
708	2017-2018	3	Adult	PCR RSV	87	60-104	1	0		Leumit	home	home	1	9	Pnimit	RSV	14	0	0	0	#VALUE!	0	RSV	0	1	1	1	0	0	1	0	0	0	0	1	0	0	0	0	0	0	0	0	0	4	0	0	0	2
712	2017-2018	3	Adult	Flu A	72	60-104	0	0		Leumit	home	home	1	2	Pnimit	A	0	1	1	1	0	0	LT PNEUMONIA	1	1	0	0	0	0	0	0	0	0	0	1	0	0	0	0	0	0	1	0	0	3	2	0	0	2
713	2017-2018	3	Adult	Flu A	92	60-104	1	0	c	Leumit	home	home	1	4	Pnimit	A	2	0	0	1	2	0	CHF EXACER	0	0	1	1	0	0	1	0	0	0	0	0	0	0	0	0	0	0	0	0	0	4	0	0	0	0
715	2017-2018	3	Adult	Flu A	81	60-104	0	0	c	Leumit	home	home	1	3	cardiology	A	7	0	0	1	8	0	AV BLOCK	0	0	0	0	0	0	0	0	0	0	0	0	0	0	0	0	0	0	0	0	0	4	0	0	0	0
716	2017-2018	3	Adult	Flu B	80	60-104	1	0	s	clalit	home	home	1	1	Pnimit	B	7	0	0	1	7	0	FLU	1	1	1	0	0	0	0	0	0	0	0	0	0	0	0	0	0	0	0	0	1	4	2	0	0	0
717	2017-2018	3	Adult	PCR RSV	82	60-104	0	0	c	clalit	home	home	1	8	Pnimit	RSV	4	0	0	0	#VALUE!	0	COPD ex	1	0	1	1	0	0	1	0	0	0	0	0	0	0	0	0	0	0	1	0	0	4	2	0	0	0
722	2017-2018	3	Adult	Flu A	83	60-104	0	0		clalit	home	home	1	8	Pnimit	A	3	0	0	1	4	0	FRACTURES	1	0	0	0	0	0	0	0	0	0	0	0	0	0	0	0	1	0	1	0	0	4	1	0	0	0
723	2017-2018	3	Adult	Flu A	79	60-104	0	0		clalit	home	home	1	28	ICCU	A	2	1	0	1	2	0	RT PNEUMONIA	1	0	0	1	0	0	1	1	0	0	0	1	0	0	0	0	0	1	0	0	0	3	2	0	0	2
725	2017-2018	3	Adult	Flu A	65	60-104	1	0	s	Leumit	hostel	LTCF	1	4	Pnimit	A	0	0	0	1	0	0	FLU	0	0	0	0	0	0	0	0	0	0	0	1	0	0	0	1	0	0	0	1	0	2	0	0	6	2
726	2017-2018	3	Adult	PCR RSV	87	60-104	0	0	s	clalit	home	home	1	5	Pnimit	RSV	4	0	0	0	#VALUE!	0	CHF EXACER	1	0	0	1	0	0	0	0	0	0	0	0	0	0	0	0	0	0	0	0	0	4	2	0	0	0
729	2017-2018	3	Adult	Flu B	61	60-104	1	0		clalit	home	home	1	5	Pnimit	B	8	1	1	1	9	0	BILAT PNEUMONIA	1	0	0	0	0	0	1	0	0	0	0	0	0	0	0	0	0	0	0	0	1	2	1	0	0	0
730	2017-2018	3	Adult	Flu B	84	60-104	1	0		clalit	home	home	1	4	Pnimit	B	0	1	1	1	1	0	LT PNEUMONIA	0	0	0	0	1	0	1	0	0	0	0	0	0	0	0	0	1	1	0	0	0	4	0	0	0	0
731	2017-2018	3	Adult	Flu A	71	60-104	1	0		OTHER	home	home	1	2	Pnimit	A	1	0	0	1	3	0	FLU	0	0	0	0	1	0	0	0	0	0	0	0	0	0	0	0	0	0	0	0	0	3	0	0	0	0
732	2017-2018	3	Adult	Flu B	77	60-104	0	0	s	clalit	home	home	1	2	Pnimit	B	5	0	0	1	5	0	FLU	1	0	1	1	0	0	0	0	0	0	0	1	0	0	0	0	1	0	1	0	1	3	2	0	0	2
733	2017-2018	3	Adult	PCR RSV	71	60-104	0	0	c	clalit	home	home	1	1	Pnimit	RSV	0	0	0	0	#VALUE!	0	MENINGISMUS	0	0	0	0	0	0	0	0	0	0	0	0	0	0	0	0	0	0	1	0	0	3	0	0	0	0
734	2017-2018	3	Adult	Flu A	72	60-104	1	0	c	maccabi	home	home	1	3	Pnimit	A	3	0	0	1	4	0	COPD ex	1	0	1	0	0	0	1	0	0	0	0	0	0	0	0	0	0	0	0	0	1	3	2	0	0	0
735	2017-2018	3	Adult	Flu A	79	60-104	0	0		Leumit	home	home	1	5	Pnimit	A	3	0	0	1	7	0	FLU	1	1	0	0	0	0	0	0	0	0	0	1	0	0	0	1	0	0	1	0	0	3	2	0	0	2
736	2017-2018	3	Adult	PCR RSV	70	60-104	1	0		maccabi	home	home	1	3	ICU	RSV	7	1	0	1	7	0	RT PNEUMONIA	1	0	0	1	1	0	0	0	0	0	0	0	0	0	0	0	0	0	0	0	0	3	2	0	0	0
737	2017-2018	3	Adult	Flu A	82	60-104	1	0		clalit	Beit gil hazahav	LTCF	1	10	Pnimit	A	3	1	1	1	3	0	LT PNEUMONIA	1	1	0	0	0	0	0	0	0	0	0	0	0	0	0	0	0	0	1	0	1	4	1	0	0	0
739	2017-2018	3	Adult	Flu A	91	60-104	1	0	c	clalit	home	home	1	4	Pnimit	A	1	0	0	1	2	0	FLU	0	0	0	0	0	0	0	0	0	0	0	0	0	0	0	0	0	0	0	0	0	4	0	0	0	0
740	2017-2018	3	Adult	Flu A	77	60-104	0	0		Leumit	home	home	1	4	Pnimit	A	2	0	0	1	2	0	FLU	0	0	1	0	0	0	0	0	0	0	0	0	0	0	0	0	0	0	0	0	0	3	0	0	0	0
741	2017-2018	3	Adult	Flu A	73	60-104	0	0		clalit	home	home	1	5	Pnimit	A	18	1	1	0	#VALUE!	0	BILAT PNEUMONIA	0	0	0	0	0	0	0	1	0	0	0	0	0	0	0	0	0	0	0	0	0	3	0	0	0	0
742	2017-2018	3	Adult	Flu A	85	60-104	1	0	s	clalit	home	home	1	4	hematology	A	7	0	0	1	7	0	CHF EXACER	0	0	0	1	0	0	0	0	0	0	0	1	0	1	0	1	1	0	0	1	0	4	0	0	0	2
745	2017-2018	3	Adult	Flu A	85	60-104	0	0	c	clalit	home	home	1	2	Pnimit	A	2	0	0	1	2	0	CONFUSION	1	0	0	0	0	0	0	0	0	0	0	0	0	0	0	0	0	0	0	0	1	4	1	0	0	0
746	2017-2018	3	Adult	Flu B	65	60-104	1	0	s	maccabi	home	home	1	3	hematology	B	2	0	0	1	5	0	FLU	0	0	0	0	0	0	0	0	0	0	0	0	0	0	0	0	0	0	0	0	0	2	0	0	0	0
747	2017-2018	3	Adult	Flu A	33	17-49	0	0	s	Meucheded	home	home	1	2	hematology	A	5	0	0	1	5	0	NETROPENIC FEVER	0	0	0	0	0	0	0	0	0	0	0	0	0	0	0	0	0	0	0	0	0	0	0	0	0	0
748	2017-2018	3	Adult	Flu B	92	60-104	0	0		clalit	home	home	1	3	Pnimit	B	2	0	0	1	3	0	FLU	0	0	0	0	0	0	0	0	0	0	0	1	0	0	0	0	0	0	0	0	0	4	0	0	0	2
749	2017-2018	3	Adult	Flu A	89	60-104	0	0	s	maccabi	home	home	1	5	Pnimit	A	1	0	0	0	#VALUE!	0	FLU	0	0	0	0	0	0	0	0	0	0	0	0	0	0	0	0	1	0	1	0	1	4	0	0	0	0
750	2017-2018	3	Adult	Flu A	26	17-49	0	0	s	Meucheded	home	home	1	3	OBGY	A	2	0	0	1	5	0	FLU	0	0	0	0	0	0	0	0	0	0	0	0	0	0	0	0	0	0	0	0	0	0	0	0	0	0
751	2017-2018	3	Adult	Flu A	63	60-104	0	1		clalit	home	home	1	2	Pnimit	A	4	0	0	1	6	0	FLU	0	0	0	0	0	0	1	0	0	0	0	0	0	0	0	0	0	0	0	0	0	2	0	0	0	0
752	2017-2018	3	Adult	Flu A	58	50-64	0	1		maccabi	home	home	1	1	Pnimit	A	2	0	0	1	2	0	FLU	0	0	0	0	0	1	1	0	0	0	0	0	1	0	0	0	0	0	0	0	1	1	0	3	0	0
753	2017-2018	3	Adult	Flu A	51	50-64	1	0	c	Leumit	home	home	1	3	Pnimit	A	0	0	0	0	#VALUE!	0	FLU	1	0	0	0	0	0	1	0	0	0	0	0	0	0	0	0	0	0	0	0	0	1	1	0	0	0
755	2017-2018	3	Adult	Flu A	80	60-104	1	0	c	clalit	home	home	1	10	hematology	A	2	0	0	1	2	0	neutropenic fever	1	0	1	0	0	0	0	0	0	0	0	1	0	1	0	1	1	0	0	1	0	4	2	0	2	2
756	2017-2018	3	Adult	Flu B	74	60-104	0	0		maccabi	home	home	1	4	Pnimit	B	4	1	1	1	4	0	LT PNEUMONIA	0	0	0	0	0	0	0	0	0	0	0	0	0	0	0	1	1	1	0	0	0	3	0	0	0	0
757	2017-2018	3	Adult	Flu A	42	17-49	1	0		clalit	home	home	1	13	Pnimit	A	0	1	1	1	8	0	BILAT PNEUMONIA	0	0	0	0	0	0	1	0	0	0	0	0	0	0	0	0	1	0	0	0	0	0	0	0	0	0
758	2017-2018	3	Adult	Flu A	81	60-104	1	0		Meucheded	home	home	1	4	hematology	A	0	1	1	1	0	0	LT PNEUMONIA	1	0	1	0	0	0	1	0	0	0	0	1	0	1	0	1	1	1	0	1	0	4	2	0	2	2
759	2017-2018	3	Adult	Flu A	77	60-104	1	0		clalit	home	home	1	4	Pnimit	A	0	0	0	1	2	0	CONFUSION	1	0	1	0	0	0	1	0	0	0	0	1	0	0	0	0	1	0	0	0	0	3	2	0	0	2
[truncated: 83 more columns]
